# Supplementary material for: Recon 2.2: from reconstruction to model of human metabolism
Source: Metabolomics. 2016 Jun 7;12:109. doi: 10.1007/s11306-016-1051-4 (PMC4896983; doi:10.1007/s11306-016-1051-4)
Supplement: Supplementary file 1 — Supplementary material 1 (XML 23979 kb) [file 11306_2016_1051_MOESM1_ESM.xml]

<?xml version="1.0" encoding="utf-8"?>
<sbml level="2" version="4" xmlns:dcterms="http://purl.org/dc/terms/" xmlns:rdf="http://www.w3.org/1999/02/22-rdf-syntax-ns#" xmlns:bqbiol="http://biomodels.net/biology-qualifiers/" xmlns:dc="http://purl.org/dc/elements/1.1/" xmlns:bqmodel="http://biomodels.net/model-qualifiers/" xmlns="http://www.sbml.org/sbml/level2/version4" xmlns:vCard="http://www.w3.org/2001/vcard-rdf/3.0#">
   <model id="recon2_2" name="Recon 2.2" metaid="meta_recon2_2">
      <annotation>
         <rdf:RDF>
            <rdf:Description rdf:about="#meta_recon2_2">
               <dc:creator>
                  <rdf:Bag>
                     <rdf:li rdf:parseType="Resource">
                        <vCard:N rdf:parseType="Resource">
                           <vCard:Family>Swainston</vCard:Family>
                           <vCard:Given>Neil</vCard:Given>
                        </vCard:N>
                        <vCard:EMAIL>neil.swainston@manchester.ac.uk</vCard:EMAIL>
                        <vCard:ORG rdf:parseType="Resource">
                           <vCard:Orgname>University of Manchester</vCard:Orgname>
                        </vCard:ORG>
                     </rdf:li>
                     <rdf:li rdf:parseType="Resource">
                        <vCard:N rdf:parseType="Resource">
                           <vCard:Family>Smallbone</vCard:Family>
                           <vCard:Given>Kieran</vCard:Given>
                        </vCard:N>
                        <vCard:EMAIL>kieran.smallbone@manchester.ac.uk</vCard:EMAIL>
                        <vCard:ORG rdf:parseType="Resource">
                           <vCard:Orgname>University of Manchester</vCard:Orgname>
                        </vCard:ORG>
                     </rdf:li>
                     <rdf:li rdf:parseType="Resource">
                        <vCard:N rdf:parseType="Resource">
                           <vCard:Family>Hefzi</vCard:Family>
                           <vCard:Given>Hooman</vCard:Given>
                        </vCard:N>
                        <vCard:EMAIL>hhefzi@ucsd.edu</vCard:EMAIL>
                        <vCard:ORG rdf:parseType="Resource">
                           <vCard:Orgname>University of California, San Diego</vCard:Orgname>
                        </vCard:ORG>
                     </rdf:li>
                     <rdf:li rdf:parseType="Resource">
                        <vCard:N rdf:parseType="Resource">
                           <vCard:Family>Dobson</vCard:Family>
                           <vCard:Given>Paul</vCard:Given>
                        </vCard:N>
                        <vCard:EMAIL>paul.dobson@manchester.ac.uk</vCard:EMAIL>
                        <vCard:ORG rdf:parseType="Resource">
                           <vCard:Orgname>University of Manchester</vCard:Orgname>
                        </vCard:ORG>
                     </rdf:li>
                     <rdf:li rdf:parseType="Resource">
                        <vCard:N rdf:parseType="Resource">
                           <vCard:Family>Brewer</vCard:Family>
                           <vCard:Given>Judy</vCard:Given>
                        </vCard:N>
                        <vCard:EMAIL>jbrewer@w3.org</vCard:EMAIL>
                        <vCard:ORG rdf:parseType="Resource">
                           <vCard:Orgname>Massachusetts Institute of Technology</vCard:Orgname>
                        </vCard:ORG>
                     </rdf:li>
                     <rdf:li rdf:parseType="Resource">
                        <vCard:N rdf:parseType="Resource">
                           <vCard:Family>Hanscho</vCard:Family>
                           <vCard:Given>Michael</vCard:Given>
                        </vCard:N>
                        <vCard:EMAIL>michael.hanscho@acib.at</vCard:EMAIL>
                        <vCard:ORG rdf:parseType="Resource">
                           <vCard:Orgname>Austrian Centre of Industrial Biotechnology</vCard:Orgname>
                        </vCard:ORG>
                     </rdf:li>
                  </rdf:Bag>
               </dc:creator>
               <dcterms:created rdf:parseType="Resource">
                  <dcterms:W3CDTF>2016-03-15T16:23:54Z</dcterms:W3CDTF>
               </dcterms:created>
               <dcterms:modified rdf:parseType="Resource">
                  <dcterms:W3CDTF>2016-03-15T16:23:54Z</dcterms:W3CDTF>
               </dcterms:modified>
               <bqbiol:occursIn>
                  <rdf:Bag>
                     <rdf:li rdf:resource="http://identifiers.org/taxonomy/9606"/>
                  </rdf:Bag>
               </bqbiol:occursIn>
            </rdf:Description>
         </rdf:RDF>
      </annotation>
      <listOfUnitDefinitions>
         <unitDefinition id="flux_unit">
            <listOfUnits>
               <unit kind="mole"/>
               <unit exponent="-1" kind="second"/>
            </listOfUnits>
         </unitDefinition>
      </listOfUnitDefinitions>
      <listOfCompartments>
         <compartment id="c" name="cytoplasm" metaid="meta_c" sboTerm="SBO:0000290" size="1">
            <annotation>
               <rdf:RDF>
                  <rdf:Description rdf:about="#meta_c">
                     <bqbiol:is>
                        <rdf:Bag>
                           <rdf:li rdf:resource="http://identifiers.org/go/GO:0005737"/>
                        </rdf:Bag>
                     </bqbiol:is>
                  </rdf:Description>
               </rdf:RDF>
            </annotation>
         </compartment>
         <compartment id="e" name="extracellular space" metaid="meta_e" sboTerm="SBO:0000290" size="1">
            <annotation>
               <rdf:RDF>
                  <rdf:Description rdf:about="#meta_e">
                     <bqbiol:is>
                        <rdf:Bag>
                           <rdf:li rdf:resource="http://identifiers.org/go/GO:0005615"/>
                        </rdf:Bag>
                     </bqbiol:is>
                  </rdf:Description>
               </rdf:RDF>
            </annotation>
         </compartment>
         <compartment id="g" name="Golgi apparatus" metaid="meta_g" sboTerm="SBO:0000290" size="1">
            <annotation>
               <rdf:RDF>
                  <rdf:Description rdf:about="#meta_g">
                     <bqbiol:is>
                        <rdf:Bag>
                           <rdf:li rdf:resource="http://identifiers.org/go/GO:0005794"/>
                        </rdf:Bag>
                     </bqbiol:is>
                  </rdf:Description>
               </rdf:RDF>
            </annotation>
         </compartment>
         <compartment id="l" name="lysosome" metaid="meta_l" sboTerm="SBO:0000290" size="1">
            <annotation>
               <rdf:RDF>
                  <rdf:Description rdf:about="#meta_l">
                     <bqbiol:is>
                        <rdf:Bag>
                           <rdf:li rdf:resource="http://identifiers.org/go/GO:0005764"/>
                        </rdf:Bag>
                     </bqbiol:is>
                  </rdf:Description>
               </rdf:RDF>
            </annotation>
         </compartment>
         <compartment id="m" name="mitochondrion" metaid="meta_m" sboTerm="SBO:0000290" size="1">
            <annotation>
               <rdf:RDF>
                  <rdf:Description rdf:about="#meta_m">
                     <bqbiol:is>
                        <rdf:Bag>
                           <rdf:li rdf:resource="http://identifiers.org/go/GO:0005739"/>
                        </rdf:Bag>
                     </bqbiol:is>
                  </rdf:Description>
               </rdf:RDF>
            </annotation>
         </compartment>
         <compartment id="n" name="nucleus" metaid="meta_n" sboTerm="SBO:0000290" size="1">
            <annotation>
               <rdf:RDF>
                  <rdf:Description rdf:about="#meta_n">
                     <bqbiol:is>
                        <rdf:Bag>
                           <rdf:li rdf:resource="http://identifiers.org/go/GO:0005634"/>
                        </rdf:Bag>
                     </bqbiol:is>
                  </rdf:Description>
               </rdf:RDF>
            </annotation>
         </compartment>
         <compartment id="r" name="endoplasmic reticulum" metaid="meta_r" sboTerm="SBO:0000290" size="1">
            <annotation>
               <rdf:RDF>
                  <rdf:Description rdf:about="#meta_r">
                     <bqbiol:is>
                        <rdf:Bag>
                           <rdf:li rdf:resource="http://identifiers.org/go/GO:0005783"/>
                        </rdf:Bag>
                     </bqbiol:is>
                  </rdf:Description>
               </rdf:RDF>
            </annotation>
         </compartment>
         <compartment id="x" name="peroxisome" metaid="meta_x" sboTerm="SBO:0000290" size="1">
            <annotation>
               <rdf:RDF>
                  <rdf:Description rdf:about="#meta_x">
                     <bqbiol:is>
                        <rdf:Bag>
                           <rdf:li rdf:resource="http://identifiers.org/go/GO:0005777"/>
                        </rdf:Bag>
                     </bqbiol:is>
                  </rdf:Description>
               </rdf:RDF>
            </annotation>
         </compartment>
         <compartment id="b" name="boundary" sboTerm="SBO:0000290" size="1"/>
         <compartment id="i" name="mitochondrial intermembrane space" metaid="meta_i" sboTerm="SBO:0000290" size="1">
            <annotation>
               <rdf:RDF>
                  <rdf:Description rdf:about="#meta_i">
                     <bqbiol:is>
                        <rdf:Bag>
                           <rdf:li rdf:resource="http://identifiers.org/go/GO:0005758"/>
                        </rdf:Bag>
                     </bqbiol:is>
                  </rdf:Description>
               </rdf:RDF>
            </annotation>
         </compartment>
      </listOfCompartments>
      <listOfSpecies>
         <species id="M_10fthf5glu_c" initialConcentration="0" name="10-formyltetrahydrofolate-[Glu](5)" sboTerm="SBO:0000247" compartment="c">
            <notes>
               <html:body xmlns:html="http://www.w3.org/1999/xhtml">
                  <html:p>CHARGE: -6</html:p>
                  <html:p>FORMULA: C40H45N11O19</html:p>
               </html:body>
            </notes>
         </species>
         <species id="M_10fthf5glu_e" initialConcentration="0" name="10-formyltetrahydrofolate-[Glu](5)" sboTerm="SBO:0000247" compartment="e">
            <notes>
               <html:body xmlns:html="http://www.w3.org/1999/xhtml">
                  <html:p>CHARGE: -6</html:p>
                  <html:p>FORMULA: C40H45N11O19</html:p>
               </html:body>
            </notes>
         </species>
         <species id="M_10fthf5glu_l" initialConcentration="0" name="10-formyltetrahydrofolate-[Glu](5)" sboTerm="SBO:0000247" compartment="l">
            <notes>
               <html:body xmlns:html="http://www.w3.org/1999/xhtml">
                  <html:p>CHARGE: -6</html:p>
                  <html:p>FORMULA: C40H45N11O19</html:p>
               </html:body>
            </notes>
         </species>
         <species id="M_10fthf5glu_m" initialConcentration="0" name="10-formyltetrahydrofolate-[Glu](5)" sboTerm="SBO:0000247" compartment="m">
            <notes>
               <html:body xmlns:html="http://www.w3.org/1999/xhtml">
                  <html:p>CHARGE: -6</html:p>
                  <html:p>FORMULA: C40H45N11O19</html:p>
               </html:body>
            </notes>
         </species>
         <species id="M_10fthf6glu_c" initialConcentration="0" name="10-formyltetrahydrofolate-[Glu](6)" metaid="meta_M_10fthf6glu_c" sboTerm="SBO:0000247" compartment="c">
            <notes>
               <html:body xmlns:html="http://www.w3.org/1999/xhtml">
                  <html:p>CHARGE: -7</html:p>
                  <html:p>FORMULA: C45H51N12O22</html:p>
               </html:body>
            </notes>
            <annotation>
               <rdf:RDF>
                  <rdf:Description rdf:about="#meta_M_10fthf6glu_c">
                     <bqbiol:is>
                        <rdf:Bag>
                           <rdf:li rdf:resource="http://identifiers.org/inchi/InChI=1S/C45H58N12O22/c46-45-55-36-35(38(67)56-45)48-21(17-47-36)18-57(19-58)22-3-1-20(2-4-22)37(66)54-28(44(78)79)9-15-33(63)52-26(42(74)75)7-13-31(61)50-24(40(70)71)5-11-29(59)49-23(39(68)69)6-12-30(60)51-25(41(72)73)8-14-32(62)53-27(43(76)77)10-16-34(64)65/h1-4,19,21,23-28,48H,5-18H2,(H,49,59)(H,50,61)(H,51,60)(H,52,63)(H,53,62)(H,54,66)(H,64,65)(H,68,69)(H,70,71)(H,72,73)(H,74,75)(H,76,77)(H,78,79)(H4,46,47,55,56,67)/p-7/t21?,23?,24?,25?,26?,27?,28-/m1/s1"/>
                        </rdf:Bag>
                     </bqbiol:is>
                  </rdf:Description>
               </rdf:RDF>
            </annotation>
         </species>
         <species id="M_10fthf6glu_e" initialConcentration="0" name="10-formyltetrahydrofolate-[Glu](6)" metaid="meta_M_10fthf6glu_e" sboTerm="SBO:0000247" compartment="e">
            <notes>
               <html:body xmlns:html="http://www.w3.org/1999/xhtml">
                  <html:p>CHARGE: -7</html:p>
                  <html:p>FORMULA: C45H51N12O22</html:p>
               </html:body>
            </notes>
            <annotation>
               <rdf:RDF>
                  <rdf:Description rdf:about="#meta_M_10fthf6glu_e">
                     <bqbiol:is>
                        <rdf:Bag>
                           <rdf:li rdf:resource="http://identifiers.org/inchi/InChI=1S/C45H58N12O22/c46-45-55-36-35(38(67)56-45)48-21(17-47-36)18-57(19-58)22-3-1-20(2-4-22)37(66)54-28(44(78)79)9-15-33(63)52-26(42(74)75)7-13-31(61)50-24(40(70)71)5-11-29(59)49-23(39(68)69)6-12-30(60)51-25(41(72)73)8-14-32(62)53-27(43(76)77)10-16-34(64)65/h1-4,19,21,23-28,48H,5-18H2,(H,49,59)(H,50,61)(H,51,60)(H,52,63)(H,53,62)(H,54,66)(H,64,65)(H,68,69)(H,70,71)(H,72,73)(H,74,75)(H,76,77)(H,78,79)(H4,46,47,55,56,67)/p-7/t21?,23?,24?,25?,26?,27?,28-/m1/s1"/>
                        </rdf:Bag>
                     </bqbiol:is>
                  </rdf:Description>
               </rdf:RDF>
            </annotation>
         </species>
         <species id="M_10fthf6glu_l" initialConcentration="0" name="10-formyltetrahydrofolate-[Glu](6)" metaid="meta_M_10fthf6glu_l" sboTerm="SBO:0000247" compartment="l">
            <notes>
               <html:body xmlns:html="http://www.w3.org/1999/xhtml">
                  <html:p>CHARGE: -7</html:p>
                  <html:p>FORMULA: C45H51N12O22</html:p>
               </html:body>
            </notes>
            <annotation>
               <rdf:RDF>
                  <rdf:Description rdf:about="#meta_M_10fthf6glu_l">
                     <bqbiol:is>
                        <rdf:Bag>
                           <rdf:li rdf:resource="http://identifiers.org/inchi/InChI=1S/C45H58N12O22/c46-45-55-36-35(38(67)56-45)48-21(17-47-36)18-57(19-58)22-3-1-20(2-4-22)37(66)54-28(44(78)79)9-15-33(63)52-26(42(74)75)7-13-31(61)50-24(40(70)71)5-11-29(59)49-23(39(68)69)6-12-30(60)51-25(41(72)73)8-14-32(62)53-27(43(76)77)10-16-34(64)65/h1-4,19,21,23-28,48H,5-18H2,(H,49,59)(H,50,61)(H,51,60)(H,52,63)(H,53,62)(H,54,66)(H,64,65)(H,68,69)(H,70,71)(H,72,73)(H,74,75)(H,76,77)(H,78,79)(H4,46,47,55,56,67)/p-7/t21?,23?,24?,25?,26?,27?,28-/m1/s1"/>
                        </rdf:Bag>
                     </bqbiol:is>
                  </rdf:Description>
               </rdf:RDF>
            </annotation>
         </species>
         <species id="M_10fthf6glu_m" initialConcentration="0" name="10-formyltetrahydrofolate-[Glu](6)" metaid="meta_M_10fthf6glu_m" sboTerm="SBO:0000247" compartment="m">
            <notes>
               <html:body xmlns:html="http://www.w3.org/1999/xhtml">
                  <html:p>CHARGE: -7</html:p>
                  <html:p>FORMULA: C45H51N12O22</html:p>
               </html:body>
            </notes>
            <annotation>
               <rdf:RDF>
                  <rdf:Description rdf:about="#meta_M_10fthf6glu_m">
                     <bqbiol:is>
                        <rdf:Bag>
                           <rdf:li rdf:resource="http://identifiers.org/inchi/InChI=1S/C45H58N12O22/c46-45-55-36-35(38(67)56-45)48-21(17-47-36)18-57(19-58)22-3-1-20(2-4-22)37(66)54-28(44(78)79)9-15-33(63)52-26(42(74)75)7-13-31(61)50-24(40(70)71)5-11-29(59)49-23(39(68)69)6-12-30(60)51-25(41(72)73)8-14-32(62)53-27(43(76)77)10-16-34(64)65/h1-4,19,21,23-28,48H,5-18H2,(H,49,59)(H,50,61)(H,51,60)(H,52,63)(H,53,62)(H,54,66)(H,64,65)(H,68,69)(H,70,71)(H,72,73)(H,74,75)(H,76,77)(H,78,79)(H4,46,47,55,56,67)/p-7/t21?,23?,24?,25?,26?,27?,28-/m1/s1"/>
                        </rdf:Bag>
                     </bqbiol:is>
                  </rdf:Description>
               </rdf:RDF>
            </annotation>
         </species>
         <species id="M_10fthf7glu_c" initialConcentration="0" name="10-formyltetrahydrofolate-[Glu](7)" sboTerm="SBO:0000247" compartment="c">
            <notes>
               <html:body xmlns:html="http://www.w3.org/1999/xhtml">
                  <html:p>CHARGE: -8</html:p>
                  <html:p>FORMULA: C50H57N13O25</html:p>
               </html:body>
            </notes>
         </species>
         <species id="M_10fthf7glu_e" initialConcentration="0" name="10-formyltetrahydrofolate-[Glu](7)" sboTerm="SBO:0000247" compartment="e">
            <notes>
               <html:body xmlns:html="http://www.w3.org/1999/xhtml">
                  <html:p>CHARGE: -8</html:p>
                  <html:p>FORMULA: C50H57N13O25</html:p>
               </html:body>
            </notes>
         </species>
         <species id="M_10fthf7glu_l" initialConcentration="0" name="10-formyltetrahydrofolate-[Glu](7)" sboTerm="SBO:0000247" compartment="l">
            <notes>
               <html:body xmlns:html="http://www.w3.org/1999/xhtml">
                  <html:p>CHARGE: -8</html:p>
                  <html:p>FORMULA: C50H57N13O25</html:p>
               </html:body>
            </notes>
         </species>
         <species id="M_10fthf7glu_m" initialConcentration="0" name="10-formyltetrahydrofolate-[Glu](7)" sboTerm="SBO:0000247" compartment="m">
            <notes>
               <html:body xmlns:html="http://www.w3.org/1999/xhtml">
                  <html:p>CHARGE: -8</html:p>
                  <html:p>FORMULA: C50H57N13O25</html:p>
               </html:body>
            </notes>
         </species>
         <species id="M_10fthf_c" initialConcentration="0" charge="-2" name="10-formyltetrahydrofolate(2-)" metaid="meta_M_10fthf_c" sboTerm="SBO:0000247" compartment="c">
            <notes>
               <html:body xmlns:html="http://www.w3.org/1999/xhtml">
                  <html:p>CHARGE: -2</html:p>
                  <html:p>FORMULA: C20H21N7O7</html:p>
                  <html:p>SMILES: [H]C(=O)N(C[C@H]1CNc2nc(N)[nH]c(=O)c2N1)c1ccc(cc1)C(=O)N[C@@H](CCC([O-])=O)C([O-])=O</html:p>
               </html:body>
            </notes>
            <annotation>
               <rdf:RDF>
                  <rdf:Description rdf:about="#meta_M_10fthf_c">
                     <bqbiol:is>
                        <rdf:Bag>
                           <rdf:li rdf:resource="http://identifiers.org/inchi/InChI=1S/C20H23N7O7/c21-20-25-16-15(18(32)26-20)23-11(7-22-16)8-27(9-28)12-3-1-10(2-4-12)17(31)24-13(19(33)34)5-6-14(29)30/h1-4,9,11,13,23H,5-8H2,(H,24,31)(H,29,30)(H,33,34)(H4,21,22,25,26,32)/p-2/t11-,13+/m1/s1"/>
                        </rdf:Bag>
                     </bqbiol:is>
                     <bqbiol:is>
                        <rdf:Bag>
                           <rdf:li rdf:resource="http://identifiers.org/chebi/CHEBI:57454"/>
                        </rdf:Bag>
                     </bqbiol:is>
                  </rdf:Description>
               </rdf:RDF>
            </annotation>
         </species>
         <species id="M_10fthf_e" initialConcentration="0" charge="-2" name="10-formyltetrahydrofolate(2-)" metaid="meta_M_10fthf_e" sboTerm="SBO:0000247" compartment="e">
            <notes>
               <html:body xmlns:html="http://www.w3.org/1999/xhtml">
                  <html:p>CHARGE: -2</html:p>
                  <html:p>FORMULA: C20H21N7O7</html:p>
                  <html:p>SMILES: [H]C(=O)N(C[C@H]1CNc2nc(N)[nH]c(=O)c2N1)c1ccc(cc1)C(=O)N[C@@H](CCC([O-])=O)C([O-])=O</html:p>
               </html:body>
            </notes>
            <annotation>
               <rdf:RDF>
                  <rdf:Description rdf:about="#meta_M_10fthf_e">
                     <bqbiol:is>
                        <rdf:Bag>
                           <rdf:li rdf:resource="http://identifiers.org/inchi/InChI=1S/C20H23N7O7/c21-20-25-16-15(18(32)26-20)23-11(7-22-16)8-27(9-28)12-3-1-10(2-4-12)17(31)24-13(19(33)34)5-6-14(29)30/h1-4,9,11,13,23H,5-8H2,(H,24,31)(H,29,30)(H,33,34)(H4,21,22,25,26,32)/p-2/t11-,13+/m1/s1"/>
                        </rdf:Bag>
                     </bqbiol:is>
                     <bqbiol:is>
                        <rdf:Bag>
                           <rdf:li rdf:resource="http://identifiers.org/chebi/CHEBI:57454"/>
                        </rdf:Bag>
                     </bqbiol:is>
                  </rdf:Description>
               </rdf:RDF>
            </annotation>
         </species>
         <species id="M_10fthf_l" initialConcentration="0" charge="-2" name="10-formyltetrahydrofolate(2-)" metaid="meta_M_10fthf_l" sboTerm="SBO:0000247" compartment="l">
            <notes>
               <html:body xmlns:html="http://www.w3.org/1999/xhtml">
                  <html:p>CHARGE: -2</html:p>
                  <html:p>FORMULA: C20H21N7O7</html:p>
                  <html:p>SMILES: [H]C(=O)N(C[C@H]1CNc2nc(N)[nH]c(=O)c2N1)c1ccc(cc1)C(=O)N[C@@H](CCC([O-])=O)C([O-])=O</html:p>
               </html:body>
            </notes>
            <annotation>
               <rdf:RDF>
                  <rdf:Description rdf:about="#meta_M_10fthf_l">
                     <bqbiol:is>
                        <rdf:Bag>
                           <rdf:li rdf:resource="http://identifiers.org/inchi/InChI=1S/C20H23N7O7/c21-20-25-16-15(18(32)26-20)23-11(7-22-16)8-27(9-28)12-3-1-10(2-4-12)17(31)24-13(19(33)34)5-6-14(29)30/h1-4,9,11,13,23H,5-8H2,(H,24,31)(H,29,30)(H,33,34)(H4,21,22,25,26,32)/p-2/t11-,13+/m1/s1"/>
                        </rdf:Bag>
                     </bqbiol:is>
                     <bqbiol:is>
                        <rdf:Bag>
                           <rdf:li rdf:resource="http://identifiers.org/chebi/CHEBI:57454"/>
                        </rdf:Bag>
                     </bqbiol:is>
                  </rdf:Description>
               </rdf:RDF>
            </annotation>
         </species>
         <species id="M_10fthf_m" initialConcentration="0" charge="-2" name="10-formyltetrahydrofolate(2-)" metaid="meta_M_10fthf_m" sboTerm="SBO:0000247" compartment="m">
            <notes>
               <html:body xmlns:html="http://www.w3.org/1999/xhtml">
                  <html:p>CHARGE: -2</html:p>
                  <html:p>FORMULA: C20H21N7O7</html:p>
                  <html:p>SMILES: [H]C(=O)N(C[C@H]1CNc2nc(N)[nH]c(=O)c2N1)c1ccc(cc1)C(=O)N[C@@H](CCC([O-])=O)C([O-])=O</html:p>
               </html:body>
            </notes>
            <annotation>
               <rdf:RDF>
                  <rdf:Description rdf:about="#meta_M_10fthf_m">
                     <bqbiol:is>
                        <rdf:Bag>
                           <rdf:li rdf:resource="http://identifiers.org/inchi/InChI=1S/C20H23N7O7/c21-20-25-16-15(18(32)26-20)23-11(7-22-16)8-27(9-28)12-3-1-10(2-4-12)17(31)24-13(19(33)34)5-6-14(29)30/h1-4,9,11,13,23H,5-8H2,(H,24,31)(H,29,30)(H,33,34)(H4,21,22,25,26,32)/p-2/t11-,13+/m1/s1"/>
                        </rdf:Bag>
                     </bqbiol:is>
                     <bqbiol:is>
                        <rdf:Bag>
                           <rdf:li rdf:resource="http://identifiers.org/chebi/CHEBI:57454"/>
                        </rdf:Bag>
                     </bqbiol:is>
                  </rdf:Description>
               </rdf:RDF>
            </annotation>
         </species>
         <species id="M_11_cis_retfa_c" initialConcentration="0" name="fatty acid 11-cis-retinol" sboTerm="SBO:0000247" compartment="c">
            <notes>
               <html:body xmlns:html="http://www.w3.org/1999/xhtml">
                  <html:p>CHARGE: 0</html:p>
                  <html:p>FORMULA: C36H60O2</html:p>
                  <html:p>NON_SPECIFIC_FORMULA: C21H29O2R</html:p>
               </html:body>
            </notes>
         </species>
         <species id="M_11_cis_retfa_e" initialConcentration="0" name="fatty acid 11-cis-retinol" sboTerm="SBO:0000247" compartment="e">
            <notes>
               <html:body xmlns:html="http://www.w3.org/1999/xhtml">
                  <html:p>CHARGE: 0</html:p>
                  <html:p>FORMULA: C36H60O2</html:p>
                  <html:p>NON_SPECIFIC_FORMULA: C21H29O2R</html:p>
               </html:body>
            </notes>
         </species>
         <species id="M_11docrtsl_c" initialConcentration="0" charge="0" name="11-deoxycortisol" metaid="meta_M_11docrtsl_c" sboTerm="SBO:0000247" compartment="c">
            <notes>
               <html:body xmlns:html="http://www.w3.org/1999/xhtml">
                  <html:p>CHARGE: 0</html:p>
                  <html:p>FORMULA: C21H30O4</html:p>
                  <html:p>SMILES: [H][C@@]12CCC3=CC(=O)CC[C@]3(C)[C@@]1([H])CC[C@@]1(C)[C@@]2([H])CC[C@]1(O)C(=O)CO</html:p>
               </html:body>
            </notes>
            <annotation>
               <rdf:RDF>
                  <rdf:Description rdf:about="#meta_M_11docrtsl_c">
                     <bqbiol:is>
                        <rdf:Bag>
                           <rdf:li rdf:resource="http://identifiers.org/inchi/InChI=1S/C21H30O4/c1-19-8-5-14(23)11-13(19)3-4-15-16(19)6-9-20(2)17(15)7-10-21(20,25)18(24)12-22/h11,15-17,22,25H,3-10,12H2,1-2H3/t15-,16+,17+,19+,20+,21+/m1/s1"/>
                        </rdf:Bag>
                     </bqbiol:is>
                     <bqbiol:is>
                        <rdf:Bag>
                           <rdf:li rdf:resource="http://identifiers.org/chebi/CHEBI:28324"/>
                        </rdf:Bag>
                     </bqbiol:is>
                  </rdf:Description>
               </rdf:RDF>
            </annotation>
         </species>
         <species id="M_11docrtsl_m" initialConcentration="0" charge="0" name="11-deoxycortisol" metaid="meta_M_11docrtsl_m" sboTerm="SBO:0000247" compartment="m">
            <notes>
               <html:body xmlns:html="http://www.w3.org/1999/xhtml">
                  <html:p>CHARGE: 0</html:p>
                  <html:p>FORMULA: C21H30O4</html:p>
                  <html:p>SMILES: [H][C@@]12CCC3=CC(=O)CC[C@]3(C)[C@@]1([H])CC[C@@]1(C)[C@@]2([H])CC[C@]1(O)C(=O)CO</html:p>
               </html:body>
            </notes>
            <annotation>
               <rdf:RDF>
                  <rdf:Description rdf:about="#meta_M_11docrtsl_m">
                     <bqbiol:is>
                        <rdf:Bag>
                           <rdf:li rdf:resource="http://identifiers.org/inchi/InChI=1S/C21H30O4/c1-19-8-5-14(23)11-13(19)3-4-15-16(19)6-9-20(2)17(15)7-10-21(20,25)18(24)12-22/h11,15-17,22,25H,3-10,12H2,1-2H3/t15-,16+,17+,19+,20+,21+/m1/s1"/>
                        </rdf:Bag>
                     </bqbiol:is>
                     <bqbiol:is>
                        <rdf:Bag>
                           <rdf:li rdf:resource="http://identifiers.org/chebi/CHEBI:28324"/>
                        </rdf:Bag>
                     </bqbiol:is>
                  </rdf:Description>
               </rdf:RDF>
            </annotation>
         </species>
         <species id="M_11docrtsl_r" initialConcentration="0" charge="0" name="11-deoxycortisol" metaid="meta_M_11docrtsl_r" sboTerm="SBO:0000247" compartment="r">
            <notes>
               <html:body xmlns:html="http://www.w3.org/1999/xhtml">
                  <html:p>CHARGE: 0</html:p>
                  <html:p>FORMULA: C21H30O4</html:p>
                  <html:p>SMILES: [H][C@@]12CCC3=CC(=O)CC[C@]3(C)[C@@]1([H])CC[C@@]1(C)[C@@]2([H])CC[C@]1(O)C(=O)CO</html:p>
               </html:body>
            </notes>
            <annotation>
               <rdf:RDF>
                  <rdf:Description rdf:about="#meta_M_11docrtsl_r">
                     <bqbiol:is>
                        <rdf:Bag>
                           <rdf:li rdf:resource="http://identifiers.org/inchi/InChI=1S/C21H30O4/c1-19-8-5-14(23)11-13(19)3-4-15-16(19)6-9-20(2)17(15)7-10-21(20,25)18(24)12-22/h11,15-17,22,25H,3-10,12H2,1-2H3/t15-,16+,17+,19+,20+,21+/m1/s1"/>
                        </rdf:Bag>
                     </bqbiol:is>
                     <bqbiol:is>
                        <rdf:Bag>
                           <rdf:li rdf:resource="http://identifiers.org/chebi/CHEBI:28324"/>
                        </rdf:Bag>
                     </bqbiol:is>
                  </rdf:Description>
               </rdf:RDF>
            </annotation>
         </species>
         <species id="M_11docrtstrn_c" initialConcentration="0" charge="0" name="11-deoxycorticosterone" metaid="meta_M_11docrtstrn_c" sboTerm="SBO:0000247" compartment="c">
            <notes>
               <html:body xmlns:html="http://www.w3.org/1999/xhtml">
                  <html:p>CHARGE: 0</html:p>
                  <html:p>FORMULA: C21H30O3</html:p>
                  <html:p>SMILES: [H][C@@]1(CC[C@@]2([H])[C@]3([H])CCC4=CC(=O)CC[C@]4(C)[C@@]3([H])CC[C@]12C)C(=O)CO</html:p>
               </html:body>
            </notes>
            <annotation>
               <rdf:RDF>
                  <rdf:Description rdf:about="#meta_M_11docrtstrn_c">
                     <bqbiol:is>
                        <rdf:Bag>
                           <rdf:li rdf:resource="http://identifiers.org/inchi/InChI=1S/C21H30O3/c1-20-9-7-14(23)11-13(20)3-4-15-16-5-6-18(19(24)12-22)21(16,2)10-8-17(15)20/h11,15-18,22H,3-10,12H2,1-2H3/t15-,16-,17-,18+,20-,21-/m0/s1"/>
                        </rdf:Bag>
                     </bqbiol:is>
                     <bqbiol:is>
                        <rdf:Bag>
                           <rdf:li rdf:resource="http://identifiers.org/chebi/CHEBI:16973"/>
                        </rdf:Bag>
                     </bqbiol:is>
                  </rdf:Description>
               </rdf:RDF>
            </annotation>
         </species>
         <species id="M_11docrtstrn_m" initialConcentration="0" charge="0" name="11-deoxycorticosterone" metaid="meta_M_11docrtstrn_m" sboTerm="SBO:0000247" compartment="m">
            <notes>
               <html:body xmlns:html="http://www.w3.org/1999/xhtml">
                  <html:p>CHARGE: 0</html:p>
                  <html:p>FORMULA: C21H30O3</html:p>
                  <html:p>SMILES: [H][C@@]1(CC[C@@]2([H])[C@]3([H])CCC4=CC(=O)CC[C@]4(C)[C@@]3([H])CC[C@]12C)C(=O)CO</html:p>
               </html:body>
            </notes>
            <annotation>
               <rdf:RDF>
                  <rdf:Description rdf:about="#meta_M_11docrtstrn_m">
                     <bqbiol:is>
                        <rdf:Bag>
                           <rdf:li rdf:resource="http://identifiers.org/inchi/InChI=1S/C21H30O3/c1-20-9-7-14(23)11-13(20)3-4-15-16-5-6-18(19(24)12-22)21(16,2)10-8-17(15)20/h11,15-18,22H,3-10,12H2,1-2H3/t15-,16-,17-,18+,20-,21-/m0/s1"/>
                        </rdf:Bag>
                     </bqbiol:is>
                     <bqbiol:is>
                        <rdf:Bag>
                           <rdf:li rdf:resource="http://identifiers.org/chebi/CHEBI:16973"/>
                        </rdf:Bag>
                     </bqbiol:is>
                  </rdf:Description>
               </rdf:RDF>
            </annotation>
         </species>
         <species id="M_11docrtstrn_r" initialConcentration="0" charge="0" name="11-deoxycorticosterone" metaid="meta_M_11docrtstrn_r" sboTerm="SBO:0000247" compartment="r">
            <notes>
               <html:body xmlns:html="http://www.w3.org/1999/xhtml">
                  <html:p>CHARGE: 0</html:p>
                  <html:p>FORMULA: C21H30O3</html:p>
                  <html:p>SMILES: [H][C@@]1(CC[C@@]2([H])[C@]3([H])CCC4=CC(=O)CC[C@]4(C)[C@@]3([H])CC[C@]12C)C(=O)CO</html:p>
               </html:body>
            </notes>
            <annotation>
               <rdf:RDF>
                  <rdf:Description rdf:about="#meta_M_11docrtstrn_r">
                     <bqbiol:is>
                        <rdf:Bag>
                           <rdf:li rdf:resource="http://identifiers.org/inchi/InChI=1S/C21H30O3/c1-20-9-7-14(23)11-13(20)3-4-15-16-5-6-18(19(24)12-22)21(16,2)10-8-17(15)20/h11,15-18,22H,3-10,12H2,1-2H3/t15-,16-,17-,18+,20-,21-/m0/s1"/>
                        </rdf:Bag>
                     </bqbiol:is>
                     <bqbiol:is>
                        <rdf:Bag>
                           <rdf:li rdf:resource="http://identifiers.org/chebi/CHEBI:16973"/>
                        </rdf:Bag>
                     </bqbiol:is>
                  </rdf:Description>
               </rdf:RDF>
            </annotation>
         </species>
         <species id="M_12HPET_c" initialConcentration="0" charge="-1" name="12(S)-HPETE(1-)" metaid="meta_M_12HPET_c" sboTerm="SBO:0000247" compartment="c">
            <notes>
               <html:body xmlns:html="http://www.w3.org/1999/xhtml">
                  <html:p>CHARGE: -1</html:p>
                  <html:p>FORMULA: C20H31O4</html:p>
                  <html:p>SMILES: CCCCC\C=C/C[C@H](OO)\C=C\C=C/C\C=C/CCCC([O-])=O</html:p>
               </html:body>
            </notes>
            <annotation>
               <rdf:RDF>
                  <rdf:Description rdf:about="#meta_M_12HPET_c">
                     <bqbiol:is>
                        <rdf:Bag>
                           <rdf:li rdf:resource="http://identifiers.org/inchi/InChI=1S/C20H32O4/c1-2-3-4-5-10-13-16-19(24-23)17-14-11-8-6-7-9-12-15-18-20(21)22/h7-11,13-14,17,19,23H,2-6,12,15-16,18H2,1H3,(H,21,22)/p-1/b9-7-,11-8-,13-10-,17-14+/t19-/m0/s1"/>
                        </rdf:Bag>
                     </bqbiol:is>
                     <bqbiol:is>
                        <rdf:Bag>
                           <rdf:li rdf:resource="http://identifiers.org/chebi/CHEBI:57444"/>
                        </rdf:Bag>
                     </bqbiol:is>
                  </rdf:Description>
               </rdf:RDF>
            </annotation>
         </species>
         <species id="M_12RHPET_c" initialConcentration="0" charge="-1" name="12(R)-HPETE" metaid="meta_M_12RHPET_c" sboTerm="SBO:0000247" compartment="c">
            <notes>
               <html:body xmlns:html="http://www.w3.org/1999/xhtml">
                  <html:p>CHARGE: -1</html:p>
                  <html:p>FORMULA: C20H31O4</html:p>
                  <html:p>SMILES: CCCCC\C=C/C[C@@H](OO)\C=C\C=C/C\C=C/CCCC(O)=O</html:p>
               </html:body>
            </notes>
            <annotation>
               <rdf:RDF>
                  <rdf:Description rdf:about="#meta_M_12RHPET_c">
                     <bqbiol:isVersionOf>
                        <rdf:Bag>
                           <rdf:li rdf:resource="http://identifiers.org/inchi/InChI=1S/C20H32O4/c1-2-3-4-5-10-13-16-19(24-23)17-14-11-8-6-7-9-12-15-18-20(21)22/h7-11,13-14,17,19,23H,2-6,12,15-16,18H2,1H3,(H,21,22)/b9-7-,11-8-,13-10-,17-14+/t19-/m1/s1"/>
                        </rdf:Bag>
                     </bqbiol:isVersionOf>
                     <bqbiol:isVersionOf>
                        <rdf:Bag>
                           <rdf:li rdf:resource="http://identifiers.org/chebi/CHEBI:34145"/>
                        </rdf:Bag>
                     </bqbiol:isVersionOf>
                  </rdf:Description>
               </rdf:RDF>
            </annotation>
         </species>
         <species id="M_12harachd_r" initialConcentration="0" name="12 hydroxy arachidonic acid" metaid="meta_M_12harachd_r" sboTerm="SBO:0000247" compartment="r">
            <notes>
               <html:body xmlns:html="http://www.w3.org/1999/xhtml">
                  <html:p>CHARGE: -1</html:p>
                  <html:p>FORMULA: C20H31O3</html:p>
               </html:body>
            </notes>
            <annotation>
               <rdf:RDF>
                  <rdf:Description rdf:about="#meta_M_12harachd_r">
                     <bqbiol:is>
                        <rdf:Bag>
                           <rdf:li rdf:resource="http://identifiers.org/inchi/InChI=1S/C20H32O3/c1-2-3-4-5-10-13-16-19(21)17-14-11-8-6-7-9-12-15-18-20(22)23/h7-11,13-14,17,19,21H,2-6,12,15-16,18H2,1H3,(H,22,23)/b9-7+,11-8-,13-10-,17-14-"/>
                        </rdf:Bag>
                     </bqbiol:is>
                     <bqbiol:is>
                        <rdf:Bag>
                           <rdf:li rdf:resource="http://identifiers.org/hmdb/HMDB06111"/>
                        </rdf:Bag>
                     </bqbiol:is>
                  </rdf:Description>
               </rdf:RDF>
            </annotation>
         </species>
         <species id="M_12ppd_R_c" initialConcentration="0" charge="0" name="(R)-propane-1,2-diol" metaid="meta_M_12ppd_R_c" sboTerm="SBO:0000247" compartment="c">
            <notes>
               <html:body xmlns:html="http://www.w3.org/1999/xhtml">
                  <html:p>CHARGE: 0</html:p>
                  <html:p>FORMULA: C3H8O2</html:p>
                  <html:p>SMILES: C[C@@H](O)CO</html:p>
               </html:body>
            </notes>
            <annotation>
               <rdf:RDF>
                  <rdf:Description rdf:about="#meta_M_12ppd_R_c">
                     <bqbiol:is>
                        <rdf:Bag>
                           <rdf:li rdf:resource="http://identifiers.org/inchi/InChI=1S/C3H8O2/c1-3(5)2-4/h3-5H,2H2,1H3/t3-/m1/s1"/>
                        </rdf:Bag>
                     </bqbiol:is>
                     <bqbiol:is>
                        <rdf:Bag>
                           <rdf:li rdf:resource="http://identifiers.org/chebi/CHEBI:28972"/>
                        </rdf:Bag>
                     </bqbiol:is>
                  </rdf:Description>
               </rdf:RDF>
            </annotation>
         </species>
         <species id="M_12ppd_S_c" initialConcentration="0" charge="0" name="(S)-propane-1,2-diol" metaid="meta_M_12ppd_S_c" sboTerm="SBO:0000247" compartment="c">
            <notes>
               <html:body xmlns:html="http://www.w3.org/1999/xhtml">
                  <html:p>CHARGE: 0</html:p>
                  <html:p>FORMULA: C3H8O2</html:p>
                  <html:p>SMILES: C[C@H](O)CO</html:p>
               </html:body>
            </notes>
            <annotation>
               <rdf:RDF>
                  <rdf:Description rdf:about="#meta_M_12ppd_S_c">
                     <bqbiol:is>
                        <rdf:Bag>
                           <rdf:li rdf:resource="http://identifiers.org/inchi/InChI=1S/C3H8O2/c1-3(5)2-4/h3-5H,2H2,1H3/t3-/m0/s1"/>
                        </rdf:Bag>
                     </bqbiol:is>
                     <bqbiol:is>
                        <rdf:Bag>
                           <rdf:li rdf:resource="http://identifiers.org/chebi/CHEBI:29002"/>
                        </rdf:Bag>
                     </bqbiol:is>
                  </rdf:Description>
               </rdf:RDF>
            </annotation>
         </species>
         <species id="M_13_cis_oretn_c" initialConcentration="0" charge="-3" name="13-cis-oxo-retinoic acid" sboTerm="SBO:0000247" compartment="c">
            <notes>
               <html:body xmlns:html="http://www.w3.org/1999/xhtml">
                  <html:p>CHARGE: -3</html:p>
                  <html:p>FORMULA: C20H25O3</html:p>
               </html:body>
            </notes>
         </species>
         <species id="M_13_cis_oretn_n" initialConcentration="0" charge="-3" name="13-cis-oxo-retinoic acid" sboTerm="SBO:0000247" compartment="n">
            <notes>
               <html:body xmlns:html="http://www.w3.org/1999/xhtml">
                  <html:p>CHARGE: -3</html:p>
                  <html:p>FORMULA: C20H25O3</html:p>
               </html:body>
            </notes>
         </species>
         <species id="M_13_cis_retn_c" initialConcentration="0" charge="-1" name="isotretinoin" metaid="meta_M_13_cis_retn_c" sboTerm="SBO:0000247" compartment="c">
            <notes>
               <html:body xmlns:html="http://www.w3.org/1999/xhtml">
                  <html:p>CHARGE: -1</html:p>
                  <html:p>FORMULA: C20H27O2</html:p>
                  <html:p>SMILES: CC(\C=C\C1=C(C)CCCC1(C)C)=C/C=C/C(C)=C\C(O)=O</html:p>
               </html:body>
            </notes>
            <annotation>
               <rdf:RDF>
                  <rdf:Description rdf:about="#meta_M_13_cis_retn_c">
                     <bqbiol:isVersionOf>
                        <rdf:Bag>
                           <rdf:li rdf:resource="http://identifiers.org/inchi/InChI=1S/C20H28O2/c1-15(8-6-9-16(2)14-19(21)22)11-12-18-17(3)10-7-13-20(18,4)5/h6,8-9,11-12,14H,7,10,13H2,1-5H3,(H,21,22)/b9-6+,12-11+,15-8+,16-14-"/>
                        </rdf:Bag>
                     </bqbiol:isVersionOf>
                     <bqbiol:isVersionOf>
                        <rdf:Bag>
                           <rdf:li rdf:resource="http://identifiers.org/chebi/CHEBI:6067"/>
                        </rdf:Bag>
                     </bqbiol:isVersionOf>
                  </rdf:Description>
               </rdf:RDF>
            </annotation>
         </species>
         <species id="M_13_cis_retn_n" initialConcentration="0" charge="-1" name="isotretinoin" metaid="meta_M_13_cis_retn_n" sboTerm="SBO:0000247" compartment="n">
            <notes>
               <html:body xmlns:html="http://www.w3.org/1999/xhtml">
                  <html:p>CHARGE: -1</html:p>
                  <html:p>FORMULA: C20H27O2</html:p>
                  <html:p>SMILES: CC(\C=C\C1=C(C)CCCC1(C)C)=C/C=C/C(C)=C\C(O)=O</html:p>
               </html:body>
            </notes>
            <annotation>
               <rdf:RDF>
                  <rdf:Description rdf:about="#meta_M_13_cis_retn_n">
                     <bqbiol:isVersionOf>
                        <rdf:Bag>
                           <rdf:li rdf:resource="http://identifiers.org/inchi/InChI=1S/C20H28O2/c1-15(8-6-9-16(2)14-19(21)22)11-12-18-17(3)10-7-13-20(18,4)5/h6,8-9,11-12,14H,7,10,13H2,1-5H3,(H,21,22)/b9-6+,12-11+,15-8+,16-14-"/>
                        </rdf:Bag>
                     </bqbiol:isVersionOf>
                     <bqbiol:isVersionOf>
                        <rdf:Bag>
                           <rdf:li rdf:resource="http://identifiers.org/chebi/CHEBI:6067"/>
                        </rdf:Bag>
                     </bqbiol:isVersionOf>
                  </rdf:Description>
               </rdf:RDF>
            </annotation>
         </species>
         <species id="M_13_cis_retn_r" initialConcentration="0" charge="-1" name="isotretinoin" metaid="meta_M_13_cis_retn_r" sboTerm="SBO:0000247" compartment="r">
            <notes>
               <html:body xmlns:html="http://www.w3.org/1999/xhtml">
                  <html:p>CHARGE: -1</html:p>
                  <html:p>FORMULA: C20H27O2</html:p>
                  <html:p>SMILES: CC(\C=C\C1=C(C)CCCC1(C)C)=C/C=C/C(C)=C\C(O)=O</html:p>
               </html:body>
            </notes>
            <annotation>
               <rdf:RDF>
                  <rdf:Description rdf:about="#meta_M_13_cis_retn_r">
                     <bqbiol:isVersionOf>
                        <rdf:Bag>
                           <rdf:li rdf:resource="http://identifiers.org/inchi/InChI=1S/C20H28O2/c1-15(8-6-9-16(2)14-19(21)22)11-12-18-17(3)10-7-13-20(18,4)5/h6,8-9,11-12,14H,7,10,13H2,1-5H3,(H,21,22)/b9-6+,12-11+,15-8+,16-14-"/>
                        </rdf:Bag>
                     </bqbiol:isVersionOf>
                     <bqbiol:isVersionOf>
                        <rdf:Bag>
                           <rdf:li rdf:resource="http://identifiers.org/chebi/CHEBI:6067"/>
                        </rdf:Bag>
                     </bqbiol:isVersionOf>
                  </rdf:Description>
               </rdf:RDF>
            </annotation>
         </species>
         <species id="M_13_cis_retnglc_c" initialConcentration="0" charge="0" name="1-O-all-trans-retinoyl-beta-glucuronic acid" metaid="meta_M_13_cis_retnglc_c" sboTerm="SBO:0000247" compartment="c">
            <notes>
               <html:body xmlns:html="http://www.w3.org/1999/xhtml">
                  <html:p>CHARGE: 0</html:p>
                  <html:p>FORMULA: C26H36O8</html:p>
                  <html:p>SMILES: CC(\C=C\C1=C(C)CCCC1(C)C)=C/C=C/C(C)=C/C(=O)O[C@@H]1O[C@@H]([C@@H](O)[C@H](O)[C@H]1O)C(O)=O</html:p>
               </html:body>
            </notes>
            <annotation>
               <rdf:RDF>
                  <rdf:Description rdf:about="#meta_M_13_cis_retnglc_c">
                     <bqbiol:is>
                        <rdf:Bag>
                           <rdf:li rdf:resource="http://identifiers.org/inchi/InChI=1S/C26H36O8/c1-15(11-12-18-17(3)10-7-13-26(18,4)5)8-6-9-16(2)14-19(27)33-25-22(30)20(28)21(29)23(34-25)24(31)32/h6,8-9,11-12,14,20-23,25,28-30H,7,10,13H2,1-5H3,(H,31,32)/b9-6+,12-11+,15-8+,16-14+/t20-,21-,22+,23-,25+/m0/s1"/>
                        </rdf:Bag>
                     </bqbiol:is>
                     <bqbiol:is>
                        <rdf:Bag>
                           <rdf:li rdf:resource="http://identifiers.org/chebi/CHEBI:28870"/>
                        </rdf:Bag>
                     </bqbiol:is>
                  </rdf:Description>
               </rdf:RDF>
            </annotation>
         </species>
         <species id="M_13_cis_retnglc_e" initialConcentration="0" charge="0" name="1-O-all-trans-retinoyl-beta-glucuronic acid" metaid="meta_M_13_cis_retnglc_e" sboTerm="SBO:0000247" compartment="e">
            <notes>
               <html:body xmlns:html="http://www.w3.org/1999/xhtml">
                  <html:p>CHARGE: 0</html:p>
                  <html:p>FORMULA: C26H36O8</html:p>
                  <html:p>SMILES: CC(\C=C\C1=C(C)CCCC1(C)C)=C/C=C/C(C)=C/C(=O)O[C@@H]1O[C@@H]([C@@H](O)[C@H](O)[C@H]1O)C(O)=O</html:p>
               </html:body>
            </notes>
            <annotation>
               <rdf:RDF>
                  <rdf:Description rdf:about="#meta_M_13_cis_retnglc_e">
                     <bqbiol:is>
                        <rdf:Bag>
                           <rdf:li rdf:resource="http://identifiers.org/inchi/InChI=1S/C26H36O8/c1-15(11-12-18-17(3)10-7-13-26(18,4)5)8-6-9-16(2)14-19(27)33-25-22(30)20(28)21(29)23(34-25)24(31)32/h6,8-9,11-12,14,20-23,25,28-30H,7,10,13H2,1-5H3,(H,31,32)/b9-6+,12-11+,15-8+,16-14+/t20-,21-,22+,23-,25+/m0/s1"/>
                        </rdf:Bag>
                     </bqbiol:is>
                     <bqbiol:is>
                        <rdf:Bag>
                           <rdf:li rdf:resource="http://identifiers.org/chebi/CHEBI:28870"/>
                        </rdf:Bag>
                     </bqbiol:is>
                  </rdf:Description>
               </rdf:RDF>
            </annotation>
         </species>
         <species id="M_13_cis_retnglc_r" initialConcentration="0" charge="0" name="1-O-all-trans-retinoyl-beta-glucuronic acid" metaid="meta_M_13_cis_retnglc_r" sboTerm="SBO:0000247" compartment="r">
            <notes>
               <html:body xmlns:html="http://www.w3.org/1999/xhtml">
                  <html:p>CHARGE: 0</html:p>
                  <html:p>FORMULA: C26H36O8</html:p>
                  <html:p>SMILES: CC(\C=C\C1=C(C)CCCC1(C)C)=C/C=C/C(C)=C/C(=O)O[C@@H]1O[C@@H]([C@@H](O)[C@H](O)[C@H]1O)C(O)=O</html:p>
               </html:body>
            </notes>
            <annotation>
               <rdf:RDF>
                  <rdf:Description rdf:about="#meta_M_13_cis_retnglc_r">
                     <bqbiol:is>
                        <rdf:Bag>
                           <rdf:li rdf:resource="http://identifiers.org/inchi/InChI=1S/C26H36O8/c1-15(11-12-18-17(3)10-7-13-26(18,4)5)8-6-9-16(2)14-19(27)33-25-22(30)20(28)21(29)23(34-25)24(31)32/h6,8-9,11-12,14,20-23,25,28-30H,7,10,13H2,1-5H3,(H,31,32)/b9-6+,12-11+,15-8+,16-14+/t20-,21-,22+,23-,25+/m0/s1"/>
                        </rdf:Bag>
                     </bqbiol:is>
                     <bqbiol:is>
                        <rdf:Bag>
                           <rdf:li rdf:resource="http://identifiers.org/chebi/CHEBI:28870"/>
                        </rdf:Bag>
                     </bqbiol:is>
                  </rdf:Description>
               </rdf:RDF>
            </annotation>
         </species>
         <species id="M_13dampp_c" initialConcentration="0" charge="2" name="trimethylenediaminium" metaid="meta_M_13dampp_c" sboTerm="SBO:0000247" compartment="c">
            <notes>
               <html:body xmlns:html="http://www.w3.org/1999/xhtml">
                  <html:p>CHARGE: 2</html:p>
                  <html:p>FORMULA: C3H12N2</html:p>
                  <html:p>SMILES: [NH3+]CCC[NH3+]</html:p>
               </html:body>
            </notes>
            <annotation>
               <rdf:RDF>
                  <rdf:Description rdf:about="#meta_M_13dampp_c">
                     <bqbiol:is>
                        <rdf:Bag>
                           <rdf:li rdf:resource="http://identifiers.org/inchi/InChI=1S/C3H10N2/c4-2-1-3-5/h1-5H2/p+2"/>
                        </rdf:Bag>
                     </bqbiol:is>
                     <bqbiol:is>
                        <rdf:Bag>
                           <rdf:li rdf:resource="http://identifiers.org/chebi/CHEBI:57484"/>
                        </rdf:Bag>
                     </bqbiol:is>
                  </rdf:Description>
               </rdf:RDF>
            </annotation>
         </species>
         <species id="M_13dpg_c" initialConcentration="0" charge="-4" name="3-phosphonato-D-glyceroyl phosphate(4-)" metaid="meta_M_13dpg_c" sboTerm="SBO:0000247" compartment="c">
            <notes>
               <html:body xmlns:html="http://www.w3.org/1999/xhtml">
                  <html:p>CHARGE: -4</html:p>
                  <html:p>FORMULA: C3H4O10P2</html:p>
                  <html:p>SMILES: O[C@H](COP([O-])([O-])=O)C(=O)OP([O-])([O-])=O</html:p>
               </html:body>
            </notes>
            <annotation>
               <rdf:RDF>
                  <rdf:Description rdf:about="#meta_M_13dpg_c">
                     <bqbiol:is>
                        <rdf:Bag>
                           <rdf:li rdf:resource="http://identifiers.org/inchi/InChI=1S/C3H8O10P2/c4-2(1-12-14(6,7)8)3(5)13-15(9,10)11/h2,4H,1H2,(H2,6,7,8)(H2,9,10,11)/p-4/t2-/m1/s1"/>
                        </rdf:Bag>
                     </bqbiol:is>
                     <bqbiol:is>
                        <rdf:Bag>
                           <rdf:li rdf:resource="http://identifiers.org/chebi/CHEBI:57604"/>
                        </rdf:Bag>
                     </bqbiol:is>
                  </rdf:Description>
               </rdf:RDF>
            </annotation>
         </species>
         <species id="M_15HPET_c" initialConcentration="0" charge="-1" name="15(S)-HPETE(1-)" metaid="meta_M_15HPET_c" sboTerm="SBO:0000247" compartment="c">
            <notes>
               <html:body xmlns:html="http://www.w3.org/1999/xhtml">
                  <html:p>CHARGE: -1</html:p>
                  <html:p>FORMULA: C20H31O4</html:p>
                  <html:p>SMILES: CCCCC[C@H](OO)\C=C\C=C/C\C=C/C\C=C/CCCC([O-])=O</html:p>
               </html:body>
            </notes>
            <annotation>
               <rdf:RDF>
                  <rdf:Description rdf:about="#meta_M_15HPET_c">
                     <bqbiol:is>
                        <rdf:Bag>
                           <rdf:li rdf:resource="http://identifiers.org/inchi/InChI=1S/C20H32O4/c1-2-3-13-16-19(24-23)17-14-11-9-7-5-4-6-8-10-12-15-18-20(21)22/h4-5,8-11,14,17,19,23H,2-3,6-7,12-13,15-16,18H2,1H3,(H,21,22)/p-1/b5-4-,10-8-,11-9-,17-14+/t19-/m0/s1"/>
                        </rdf:Bag>
                     </bqbiol:is>
                     <bqbiol:is>
                        <rdf:Bag>
                           <rdf:li rdf:resource="http://identifiers.org/chebi/CHEBI:57446"/>
                        </rdf:Bag>
                     </bqbiol:is>
                  </rdf:Description>
               </rdf:RDF>
            </annotation>
         </species>
         <species id="M_15HPET_n" initialConcentration="0" charge="-1" name="15(S)-HPETE(1-)" metaid="meta_M_15HPET_n" sboTerm="SBO:0000247" compartment="n">
            <notes>
               <html:body xmlns:html="http://www.w3.org/1999/xhtml">
                  <html:p>CHARGE: -1</html:p>
                  <html:p>FORMULA: C20H31O4</html:p>
                  <html:p>SMILES: CCCCC[C@H](OO)\C=C\C=C/C\C=C/C\C=C/CCCC([O-])=O</html:p>
               </html:body>
            </notes>
            <annotation>
               <rdf:RDF>
                  <rdf:Description rdf:about="#meta_M_15HPET_n">
                     <bqbiol:is>
                        <rdf:Bag>
                           <rdf:li rdf:resource="http://identifiers.org/inchi/InChI=1S/C20H32O4/c1-2-3-13-16-19(24-23)17-14-11-9-7-5-4-6-8-10-12-15-18-20(21)22/h4-5,8-11,14,17,19,23H,2-3,6-7,12-13,15-16,18H2,1H3,(H,21,22)/p-1/b5-4-,10-8-,11-9-,17-14+/t19-/m0/s1"/>
                        </rdf:Bag>
                     </bqbiol:is>
                     <bqbiol:is>
                        <rdf:Bag>
                           <rdf:li rdf:resource="http://identifiers.org/chebi/CHEBI:57446"/>
                        </rdf:Bag>
                     </bqbiol:is>
                  </rdf:Description>
               </rdf:RDF>
            </annotation>
         </species>
         <species id="M_15HPET_r" initialConcentration="0" charge="-1" name="15(S)-HPETE(1-)" metaid="meta_M_15HPET_r" sboTerm="SBO:0000247" compartment="r">
            <notes>
               <html:body xmlns:html="http://www.w3.org/1999/xhtml">
                  <html:p>CHARGE: -1</html:p>
                  <html:p>FORMULA: C20H31O4</html:p>
                  <html:p>SMILES: CCCCC[C@H](OO)\C=C\C=C/C\C=C/C\C=C/CCCC([O-])=O</html:p>
               </html:body>
            </notes>
            <annotation>
               <rdf:RDF>
                  <rdf:Description rdf:about="#meta_M_15HPET_r">
                     <bqbiol:is>
                        <rdf:Bag>
                           <rdf:li rdf:resource="http://identifiers.org/inchi/InChI=1S/C20H32O4/c1-2-3-13-16-19(24-23)17-14-11-9-7-5-4-6-8-10-12-15-18-20(21)22/h4-5,8-11,14,17,19,23H,2-3,6-7,12-13,15-16,18H2,1H3,(H,21,22)/p-1/b5-4-,10-8-,11-9-,17-14+/t19-/m0/s1"/>
                        </rdf:Bag>
                     </bqbiol:is>
                     <bqbiol:is>
                        <rdf:Bag>
                           <rdf:li rdf:resource="http://identifiers.org/chebi/CHEBI:57446"/>
                        </rdf:Bag>
                     </bqbiol:is>
                  </rdf:Description>
               </rdf:RDF>
            </annotation>
         </species>
         <species id="M_17ahprgnlone_c" initialConcentration="0" charge="0" name="17alpha-hydroxypregnenolone" metaid="meta_M_17ahprgnlone_c" sboTerm="SBO:0000247" compartment="c">
            <notes>
               <html:body xmlns:html="http://www.w3.org/1999/xhtml">
                  <html:p>CHARGE: 0</html:p>
                  <html:p>FORMULA: C21H32O3</html:p>
                  <html:p>SMILES: CC(=O)[C@@]1(O)CC[C@H]2[C@@H]3CC=C4C[C@@H](O)CC[C@]4(C)[C@H]3CC[C@]12C</html:p>
               </html:body>
            </notes>
            <annotation>
               <rdf:RDF>
                  <rdf:Description rdf:about="#meta_M_17ahprgnlone_c">
                     <bqbiol:is>
                        <rdf:Bag>
                           <rdf:li rdf:resource="http://identifiers.org/inchi/InChI=1S/C21H32O3/c1-13(22)21(24)11-8-18-16-5-4-14-12-15(23)6-9-19(14,2)17(16)7-10-20(18,21)3/h4,15-18,23-24H,5-12H2,1-3H3/t15-,16+,17-,18-,19-,20-,21-/m0/s1"/>
                        </rdf:Bag>
                     </bqbiol:is>
                     <bqbiol:is>
                        <rdf:Bag>
                           <rdf:li rdf:resource="http://identifiers.org/chebi/CHEBI:28750"/>
                        </rdf:Bag>
                     </bqbiol:is>
                  </rdf:Description>
               </rdf:RDF>
            </annotation>
         </species>
         <species id="M_17ahprgnlone_g" initialConcentration="0" charge="0" name="17alpha-hydroxypregnenolone" metaid="meta_M_17ahprgnlone_g" sboTerm="SBO:0000247" compartment="g">
            <notes>
               <html:body xmlns:html="http://www.w3.org/1999/xhtml">
                  <html:p>CHARGE: 0</html:p>
                  <html:p>FORMULA: C21H32O3</html:p>
                  <html:p>SMILES: CC(=O)[C@@]1(O)CC[C@H]2[C@@H]3CC=C4C[C@@H](O)CC[C@]4(C)[C@H]3CC[C@]12C</html:p>
               </html:body>
            </notes>
            <annotation>
               <rdf:RDF>
                  <rdf:Description rdf:about="#meta_M_17ahprgnlone_g">
                     <bqbiol:is>
                        <rdf:Bag>
                           <rdf:li rdf:resource="http://identifiers.org/inchi/InChI=1S/C21H32O3/c1-13(22)21(24)11-8-18-16-5-4-14-12-15(23)6-9-19(14,2)17(16)7-10-20(18,21)3/h4,15-18,23-24H,5-12H2,1-3H3/t15-,16+,17-,18-,19-,20-,21-/m0/s1"/>
                        </rdf:Bag>
                     </bqbiol:is>
                     <bqbiol:is>
                        <rdf:Bag>
                           <rdf:li rdf:resource="http://identifiers.org/chebi/CHEBI:28750"/>
                        </rdf:Bag>
                     </bqbiol:is>
                  </rdf:Description>
               </rdf:RDF>
            </annotation>
         </species>
         <species id="M_17ahprgnlone_l" initialConcentration="0" charge="0" name="17alpha-hydroxypregnenolone" metaid="meta_M_17ahprgnlone_l" sboTerm="SBO:0000247" compartment="l">
            <notes>
               <html:body xmlns:html="http://www.w3.org/1999/xhtml">
                  <html:p>CHARGE: 0</html:p>
                  <html:p>FORMULA: C21H32O3</html:p>
                  <html:p>SMILES: CC(=O)[C@@]1(O)CC[C@H]2[C@@H]3CC=C4C[C@@H](O)CC[C@]4(C)[C@H]3CC[C@]12C</html:p>
               </html:body>
            </notes>
            <annotation>
               <rdf:RDF>
                  <rdf:Description rdf:about="#meta_M_17ahprgnlone_l">
                     <bqbiol:is>
                        <rdf:Bag>
                           <rdf:li rdf:resource="http://identifiers.org/inchi/InChI=1S/C21H32O3/c1-13(22)21(24)11-8-18-16-5-4-14-12-15(23)6-9-19(14,2)17(16)7-10-20(18,21)3/h4,15-18,23-24H,5-12H2,1-3H3/t15-,16+,17-,18-,19-,20-,21-/m0/s1"/>
                        </rdf:Bag>
                     </bqbiol:is>
                     <bqbiol:is>
                        <rdf:Bag>
                           <rdf:li rdf:resource="http://identifiers.org/chebi/CHEBI:28750"/>
                        </rdf:Bag>
                     </bqbiol:is>
                  </rdf:Description>
               </rdf:RDF>
            </annotation>
         </species>
         <species id="M_17ahprgnlone_m" initialConcentration="0" charge="0" name="17alpha-hydroxypregnenolone" metaid="meta_M_17ahprgnlone_m" sboTerm="SBO:0000247" compartment="m">
            <notes>
               <html:body xmlns:html="http://www.w3.org/1999/xhtml">
                  <html:p>CHARGE: 0</html:p>
                  <html:p>FORMULA: C21H32O3</html:p>
                  <html:p>SMILES: CC(=O)[C@@]1(O)CC[C@H]2[C@@H]3CC=C4C[C@@H](O)CC[C@]4(C)[C@H]3CC[C@]12C</html:p>
               </html:body>
            </notes>
            <annotation>
               <rdf:RDF>
                  <rdf:Description rdf:about="#meta_M_17ahprgnlone_m">
                     <bqbiol:is>
                        <rdf:Bag>
                           <rdf:li rdf:resource="http://identifiers.org/inchi/InChI=1S/C21H32O3/c1-13(22)21(24)11-8-18-16-5-4-14-12-15(23)6-9-19(14,2)17(16)7-10-20(18,21)3/h4,15-18,23-24H,5-12H2,1-3H3/t15-,16+,17-,18-,19-,20-,21-/m0/s1"/>
                        </rdf:Bag>
                     </bqbiol:is>
                     <bqbiol:is>
                        <rdf:Bag>
                           <rdf:li rdf:resource="http://identifiers.org/chebi/CHEBI:28750"/>
                        </rdf:Bag>
                     </bqbiol:is>
                  </rdf:Description>
               </rdf:RDF>
            </annotation>
         </species>
         <species id="M_17ahprgnlone_r" initialConcentration="0" charge="0" name="17alpha-hydroxypregnenolone" metaid="meta_M_17ahprgnlone_r" sboTerm="SBO:0000247" compartment="r">
            <notes>
               <html:body xmlns:html="http://www.w3.org/1999/xhtml">
                  <html:p>CHARGE: 0</html:p>
                  <html:p>FORMULA: C21H32O3</html:p>
                  <html:p>SMILES: CC(=O)[C@@]1(O)CC[C@H]2[C@@H]3CC=C4C[C@@H](O)CC[C@]4(C)[C@H]3CC[C@]12C</html:p>
               </html:body>
            </notes>
            <annotation>
               <rdf:RDF>
                  <rdf:Description rdf:about="#meta_M_17ahprgnlone_r">
                     <bqbiol:is>
                        <rdf:Bag>
                           <rdf:li rdf:resource="http://identifiers.org/inchi/InChI=1S/C21H32O3/c1-13(22)21(24)11-8-18-16-5-4-14-12-15(23)6-9-19(14,2)17(16)7-10-20(18,21)3/h4,15-18,23-24H,5-12H2,1-3H3/t15-,16+,17-,18-,19-,20-,21-/m0/s1"/>
                        </rdf:Bag>
                     </bqbiol:is>
                     <bqbiol:is>
                        <rdf:Bag>
                           <rdf:li rdf:resource="http://identifiers.org/chebi/CHEBI:28750"/>
                        </rdf:Bag>
                     </bqbiol:is>
                  </rdf:Description>
               </rdf:RDF>
            </annotation>
         </species>
         <species id="M_17ahprgstrn_c" initialConcentration="0" charge="0" name="17alpha-hydroxyprogesterone" metaid="meta_M_17ahprgstrn_c" sboTerm="SBO:0000247" compartment="c">
            <notes>
               <html:body xmlns:html="http://www.w3.org/1999/xhtml">
                  <html:p>CHARGE: 0</html:p>
                  <html:p>FORMULA: C21H30O3</html:p>
                  <html:p>SMILES: [H][C@@]12CCC3=CC(=O)CC[C@]3(C)[C@@]1([H])CC[C@@]1(C)[C@@]2([H])CC[C@]1(O)C(C)=O</html:p>
               </html:body>
            </notes>
            <annotation>
               <rdf:RDF>
                  <rdf:Description rdf:about="#meta_M_17ahprgstrn_c">
                     <bqbiol:is>
                        <rdf:Bag>
                           <rdf:li rdf:resource="http://identifiers.org/inchi/InChI=1S/C21H30O3/c1-13(22)21(24)11-8-18-16-5-4-14-12-15(23)6-9-19(14,2)17(16)7-10-20(18,21)3/h12,16-18,24H,4-11H2,1-3H3/t16-,17+,18+,19+,20+,21+/m1/s1"/>
                        </rdf:Bag>
                     </bqbiol:is>
                     <bqbiol:is>
                        <rdf:Bag>
                           <rdf:li rdf:resource="http://identifiers.org/chebi/CHEBI:17252"/>
                        </rdf:Bag>
                     </bqbiol:is>
                  </rdf:Description>
               </rdf:RDF>
            </annotation>
         </species>
         <species id="M_17ahprgstrn_m" initialConcentration="0" charge="0" name="17alpha-hydroxyprogesterone" metaid="meta_M_17ahprgstrn_m" sboTerm="SBO:0000247" compartment="m">
            <notes>
               <html:body xmlns:html="http://www.w3.org/1999/xhtml">
                  <html:p>CHARGE: 0</html:p>
                  <html:p>FORMULA: C21H30O3</html:p>
                  <html:p>SMILES: [H][C@@]12CCC3=CC(=O)CC[C@]3(C)[C@@]1([H])CC[C@@]1(C)[C@@]2([H])CC[C@]1(O)C(C)=O</html:p>
               </html:body>
            </notes>
            <annotation>
               <rdf:RDF>
                  <rdf:Description rdf:about="#meta_M_17ahprgstrn_m">
                     <bqbiol:is>
                        <rdf:Bag>
                           <rdf:li rdf:resource="http://identifiers.org/inchi/InChI=1S/C21H30O3/c1-13(22)21(24)11-8-18-16-5-4-14-12-15(23)6-9-19(14,2)17(16)7-10-20(18,21)3/h12,16-18,24H,4-11H2,1-3H3/t16-,17+,18+,19+,20+,21+/m1/s1"/>
                        </rdf:Bag>
                     </bqbiol:is>
                     <bqbiol:is>
                        <rdf:Bag>
                           <rdf:li rdf:resource="http://identifiers.org/chebi/CHEBI:17252"/>
                        </rdf:Bag>
                     </bqbiol:is>
                  </rdf:Description>
               </rdf:RDF>
            </annotation>
         </species>
         <species id="M_17ahprgstrn_r" initialConcentration="0" charge="0" name="17alpha-hydroxyprogesterone" metaid="meta_M_17ahprgstrn_r" sboTerm="SBO:0000247" compartment="r">
            <notes>
               <html:body xmlns:html="http://www.w3.org/1999/xhtml">
                  <html:p>CHARGE: 0</html:p>
                  <html:p>FORMULA: C21H30O3</html:p>
                  <html:p>SMILES: [H][C@@]12CCC3=CC(=O)CC[C@]3(C)[C@@]1([H])CC[C@@]1(C)[C@@]2([H])CC[C@]1(O)C(C)=O</html:p>
               </html:body>
            </notes>
            <annotation>
               <rdf:RDF>
                  <rdf:Description rdf:about="#meta_M_17ahprgstrn_r">
                     <bqbiol:is>
                        <rdf:Bag>
                           <rdf:li rdf:resource="http://identifiers.org/inchi/InChI=1S/C21H30O3/c1-13(22)21(24)11-8-18-16-5-4-14-12-15(23)6-9-19(14,2)17(16)7-10-20(18,21)3/h12,16-18,24H,4-11H2,1-3H3/t16-,17+,18+,19+,20+,21+/m1/s1"/>
                        </rdf:Bag>
                     </bqbiol:is>
                     <bqbiol:is>
                        <rdf:Bag>
                           <rdf:li rdf:resource="http://identifiers.org/chebi/CHEBI:17252"/>
                        </rdf:Bag>
                     </bqbiol:is>
                  </rdf:Description>
               </rdf:RDF>
            </annotation>
         </species>
         <species id="M_18harachd_r" initialConcentration="0" name="18 hydroxy arachidonic acid" metaid="meta_M_18harachd_r" sboTerm="SBO:0000247" compartment="r">
            <notes>
               <html:body xmlns:html="http://www.w3.org/1999/xhtml">
                  <html:p>CHARGE: -1</html:p>
                  <html:p>FORMULA: C20H31O3</html:p>
               </html:body>
            </notes>
            <annotation>
               <rdf:RDF>
                  <rdf:Description rdf:about="#meta_M_18harachd_r">
                     <bqbiol:is>
                        <rdf:Bag>
                           <rdf:li rdf:resource="http://identifiers.org/inchi/InChI=1S/C20H32O3/c1-2-19(21)17-15-13-11-9-7-5-3-4-6-8-10-12-14-16-18-20(22)23/h4-7,10-13,19,21H,2-3,8-9,14-18H2,1H3,(H,22,23)/b6-4-,7-5-,12-10-,13-11-/t19-/m1/s1"/>
                        </rdf:Bag>
                     </bqbiol:is>
                     <bqbiol:is>
                        <rdf:Bag>
                           <rdf:li rdf:resource="http://identifiers.org/hmdb/HMDB06245"/>
                        </rdf:Bag>
                     </bqbiol:is>
                  </rdf:Description>
               </rdf:RDF>
            </annotation>
         </species>
         <species id="M_1a2425thvitd2_m" initialConcentration="0" name="1-alpha,24R,25-Trihydroxyvitamin D2" metaid="meta_M_1a2425thvitd2_m" sboTerm="SBO:0000247" compartment="m">
            <notes>
               <html:body xmlns:html="http://www.w3.org/1999/xhtml">
                  <html:p>CHARGE: 0</html:p>
                  <html:p>FORMULA: C28H44O4</html:p>
               </html:body>
            </notes>
            <annotation>
               <rdf:RDF>
                  <rdf:Description rdf:about="#meta_M_1a2425thvitd2_m">
                     <bqbiol:is>
                        <rdf:Bag>
                           <rdf:li rdf:resource="http://identifiers.org/inchi/InChI=1S/C28H44O4/c1-18(13-15-28(6,32)26(3,4)31)23-11-12-24-20(8-7-14-27(23,24)5)9-10-21-16-22(29)17-25(30)19(21)2/h9-10,13,15,18,22-25,29-32H,2,7-8,11-12,14,16-17H2,1,3-6H3/b15-13+,20-9+,21-10-/t18-,22-,23-,24+,25+,27-,28-/m1/s1"/>
                        </rdf:Bag>
                     </bqbiol:is>
                     <bqbiol:is>
                        <rdf:Bag>
                           <rdf:li rdf:resource="http://identifiers.org/hmdb/HMDB06227"/>
                        </rdf:Bag>
                     </bqbiol:is>
                  </rdf:Description>
               </rdf:RDF>
            </annotation>
         </species>
         <species id="M_1a2425thvitd3_m" initialConcentration="0" charge="0" name="calcitetrol" metaid="meta_M_1a2425thvitd3_m" sboTerm="SBO:0000247" compartment="m">
            <notes>
               <html:body xmlns:html="http://www.w3.org/1999/xhtml">
                  <html:p>CHARGE: 0</html:p>
                  <html:p>FORMULA: C27H44O4</html:p>
                  <html:p>SMILES: [H][C@@]1(CC[C@@]2([H])\C(CCC[C@]12C)=C\C=C1\C[C@@H](O)C[C@H](O)C1=C)[C@H](C)CC[C@@H](O)C(C)(C)O</html:p>
               </html:body>
            </notes>
            <annotation>
               <rdf:RDF>
                  <rdf:Description rdf:about="#meta_M_1a2425thvitd3_m">
                     <bqbiol:is>
                        <rdf:Bag>
                           <rdf:li rdf:resource="http://identifiers.org/inchi/InChI=1S/C27H44O4/c1-17(8-13-25(30)26(3,4)31)22-11-12-23-19(7-6-14-27(22,23)5)9-10-20-15-21(28)16-24(29)18(20)2/h9-10,17,21-25,28-31H,2,6-8,11-16H2,1,3-5H3/b19-9+,20-10-/t17-,21-,22-,23+,24+,25-,27-/m1/s1"/>
                        </rdf:Bag>
                     </bqbiol:is>
                     <bqbiol:is>
                        <rdf:Bag>
                           <rdf:li rdf:resource="http://identifiers.org/chebi/CHEBI:47799"/>
                        </rdf:Bag>
                     </bqbiol:is>
                  </rdf:Description>
               </rdf:RDF>
            </annotation>
         </species>
         <species id="M_1a25dhvitd2_m" initialConcentration="0" name="1-alpha,25-Dihydroxyvitamin D2" metaid="meta_M_1a25dhvitd2_m" sboTerm="SBO:0000247" compartment="m">
            <notes>
               <html:body xmlns:html="http://www.w3.org/1999/xhtml">
                  <html:p>CHARGE: 0</html:p>
                  <html:p>FORMULA: C28H44O3</html:p>
               </html:body>
            </notes>
            <annotation>
               <rdf:RDF>
                  <rdf:Description rdf:about="#meta_M_1a25dhvitd2_m">
                     <bqbiol:is>
                        <rdf:Bag>
                           <rdf:li rdf:resource="http://identifiers.org/inchi/InChI=1S/C28H44O3/c1-18(9-10-19(2)27(4,5)31)24-13-14-25-21(8-7-15-28(24,25)6)11-12-22-16-23(29)17-26(30)20(22)3/h9-12,18-19,23-26,29-31H,3,7-8,13-17H2,1-2,4-6H3/b10-9+,21-11+,22-12-/t18-,19+,23-,24-,25+,26+,28-/m1/s1"/>
                        </rdf:Bag>
                     </bqbiol:is>
                     <bqbiol:is>
                        <rdf:Bag>
                           <rdf:li rdf:resource="http://identifiers.org/hmdb/HMDB06225"/>
                        </rdf:Bag>
                     </bqbiol:is>
                  </rdf:Description>
               </rdf:RDF>
            </annotation>
         </species>
         <species id="M_1a25dhvitd3_c" initialConcentration="0" charge="0" name="calcitriol" metaid="meta_M_1a25dhvitd3_c" sboTerm="SBO:0000247" compartment="c">
            <notes>
               <html:body xmlns:html="http://www.w3.org/1999/xhtml">
                  <html:p>CHARGE: 0</html:p>
                  <html:p>FORMULA: C27H44O3</html:p>
                  <html:p>SMILES: [H][C@@]1(CC[C@@]2([H])\C(CCC[C@]12C)=C\C=C1\C[C@@H](O)C[C@H](O)C1=C)[C@H](C)CCCC(C)(C)O</html:p>
               </html:body>
            </notes>
            <annotation>
               <rdf:RDF>
                  <rdf:Description rdf:about="#meta_M_1a25dhvitd3_c">
                     <bqbiol:is>
                        <rdf:Bag>
                           <rdf:li rdf:resource="http://identifiers.org/inchi/InChI=1S/C27H44O3/c1-18(8-6-14-26(3,4)30)23-12-13-24-20(9-7-15-27(23,24)5)10-11-21-16-22(28)17-25(29)19(21)2/h10-11,18,22-25,28-30H,2,6-9,12-17H2,1,3-5H3/b20-10+,21-11-/t18-,22-,23-,24+,25+,27-/m1/s1"/>
                        </rdf:Bag>
                     </bqbiol:is>
                     <bqbiol:is>
                        <rdf:Bag>
                           <rdf:li rdf:resource="http://identifiers.org/chebi/CHEBI:17823"/>
                        </rdf:Bag>
                     </bqbiol:is>
                  </rdf:Description>
               </rdf:RDF>
            </annotation>
         </species>
         <species id="M_1a25dhvitd3_m" initialConcentration="0" charge="0" name="calcitriol" metaid="meta_M_1a25dhvitd3_m" sboTerm="SBO:0000247" compartment="m">
            <notes>
               <html:body xmlns:html="http://www.w3.org/1999/xhtml">
                  <html:p>CHARGE: 0</html:p>
                  <html:p>FORMULA: C27H44O3</html:p>
                  <html:p>SMILES: [H][C@@]1(CC[C@@]2([H])\C(CCC[C@]12C)=C\C=C1\C[C@@H](O)C[C@H](O)C1=C)[C@H](C)CCCC(C)(C)O</html:p>
               </html:body>
            </notes>
            <annotation>
               <rdf:RDF>
                  <rdf:Description rdf:about="#meta_M_1a25dhvitd3_m">
                     <bqbiol:is>
                        <rdf:Bag>
                           <rdf:li rdf:resource="http://identifiers.org/inchi/InChI=1S/C27H44O3/c1-18(8-6-14-26(3,4)30)23-12-13-24-20(9-7-15-27(23,24)5)10-11-21-16-22(28)17-25(29)19(21)2/h10-11,18,22-25,28-30H,2,6-9,12-17H2,1,3-5H3/b20-10+,21-11-/t18-,22-,23-,24+,25+,27-/m1/s1"/>
                        </rdf:Bag>
                     </bqbiol:is>
                     <bqbiol:is>
                        <rdf:Bag>
                           <rdf:li rdf:resource="http://identifiers.org/chebi/CHEBI:17823"/>
                        </rdf:Bag>
                     </bqbiol:is>
                  </rdf:Description>
               </rdf:RDF>
            </annotation>
         </species>
         <species id="M_1a25dhvitd3_n" initialConcentration="0" charge="0" name="calcitriol" metaid="meta_M_1a25dhvitd3_n" sboTerm="SBO:0000247" compartment="n">
            <notes>
               <html:body xmlns:html="http://www.w3.org/1999/xhtml">
                  <html:p>CHARGE: 0</html:p>
                  <html:p>FORMULA: C27H44O3</html:p>
                  <html:p>SMILES: [H][C@@]1(CC[C@@]2([H])\C(CCC[C@]12C)=C\C=C1\C[C@@H](O)C[C@H](O)C1=C)[C@H](C)CCCC(C)(C)O</html:p>
               </html:body>
            </notes>
            <annotation>
               <rdf:RDF>
                  <rdf:Description rdf:about="#meta_M_1a25dhvitd3_n">
                     <bqbiol:is>
                        <rdf:Bag>
                           <rdf:li rdf:resource="http://identifiers.org/inchi/InChI=1S/C27H44O3/c1-18(8-6-14-26(3,4)30)23-12-13-24-20(9-7-15-27(23,24)5)10-11-21-16-22(28)17-25(29)19(21)2/h10-11,18,22-25,28-30H,2,6-9,12-17H2,1,3-5H3/b20-10+,21-11-/t18-,22-,23-,24+,25+,27-/m1/s1"/>
                        </rdf:Bag>
                     </bqbiol:is>
                     <bqbiol:is>
                        <rdf:Bag>
                           <rdf:li rdf:resource="http://identifiers.org/chebi/CHEBI:17823"/>
                        </rdf:Bag>
                     </bqbiol:is>
                  </rdf:Description>
               </rdf:RDF>
            </annotation>
         </species>
         <species id="M_1glyc_hs_e" initialConcentration="0" charge="0" name="1-acyl-sn-glycerol 3-phosphate" metaid="meta_M_1glyc_hs_e" sboTerm="SBO:0000247" compartment="e">
            <notes>
               <html:body xmlns:html="http://www.w3.org/1999/xhtml">
                  <html:p>CHARGE: 0</html:p>
                  <html:p>FORMULA: C6H13O7P</html:p>
                  <html:p>NON_SPECIFIC_FORMULA: C4H8O7PR</html:p>
                  <html:p>SMILES: O[C@H](COC([*])=O)COP(O)(O)=O</html:p>
               </html:body>
            </notes>
            <annotation>
               <rdf:RDF>
                  <rdf:Description rdf:about="#meta_M_1glyc_hs_e">
                     <bqbiol:is>
                        <rdf:Bag>
                           <rdf:li rdf:resource="http://identifiers.org/chebi/CHEBI:16975"/>
                        </rdf:Bag>
                     </bqbiol:is>
                  </rdf:Description>
               </rdf:RDF>
            </annotation>
         </species>
         <species id="M_1mncam_c" initialConcentration="0" charge="1" name="1-methylnicotinamide" metaid="meta_M_1mncam_c" sboTerm="SBO:0000247" compartment="c">
            <notes>
               <html:body xmlns:html="http://www.w3.org/1999/xhtml">
                  <html:p>CHARGE: 1</html:p>
                  <html:p>FORMULA: C7H9N2O</html:p>
                  <html:p>SMILES: C[n+]1cccc(c1)C(N)=O</html:p>
               </html:body>
            </notes>
            <annotation>
               <rdf:RDF>
                  <rdf:Description rdf:about="#meta_M_1mncam_c">
                     <bqbiol:is>
                        <rdf:Bag>
                           <rdf:li rdf:resource="http://identifiers.org/inchi/InChI=1S/C7H8N2O/c1-9-4-2-3-6(5-9)7(8)10/h2-5H,1H3,(H-,8,10)/p+1"/>
                        </rdf:Bag>
                     </bqbiol:is>
                     <bqbiol:is>
                        <rdf:Bag>
                           <rdf:li rdf:resource="http://identifiers.org/chebi/CHEBI:16797"/>
                        </rdf:Bag>
                     </bqbiol:is>
                  </rdf:Description>
               </rdf:RDF>
            </annotation>
         </species>
         <species id="M_1mncam_e" initialConcentration="0" charge="1" name="1-methylnicotinamide" metaid="meta_M_1mncam_e" sboTerm="SBO:0000247" compartment="e">
            <notes>
               <html:body xmlns:html="http://www.w3.org/1999/xhtml">
                  <html:p>CHARGE: 1</html:p>
                  <html:p>FORMULA: C7H9N2O</html:p>
                  <html:p>SMILES: C[n+]1cccc(c1)C(N)=O</html:p>
               </html:body>
            </notes>
            <annotation>
               <rdf:RDF>
                  <rdf:Description rdf:about="#meta_M_1mncam_e">
                     <bqbiol:is>
                        <rdf:Bag>
                           <rdf:li rdf:resource="http://identifiers.org/inchi/InChI=1S/C7H8N2O/c1-9-4-2-3-6(5-9)7(8)10/h2-5H,1H3,(H-,8,10)/p+1"/>
                        </rdf:Bag>
                     </bqbiol:is>
                     <bqbiol:is>
                        <rdf:Bag>
                           <rdf:li rdf:resource="http://identifiers.org/chebi/CHEBI:16797"/>
                        </rdf:Bag>
                     </bqbiol:is>
                  </rdf:Description>
               </rdf:RDF>
            </annotation>
         </species>
         <species id="M_1mpyr_c" initialConcentration="0" charge="1" name="1-methylpyrrolinium" metaid="meta_M_1mpyr_c" sboTerm="SBO:0000247" compartment="c">
            <notes>
               <html:body xmlns:html="http://www.w3.org/1999/xhtml">
                  <html:p>CHARGE: 1</html:p>
                  <html:p>FORMULA: C5H10N</html:p>
                  <html:p>SMILES: C[N+]1=CCCC1</html:p>
               </html:body>
            </notes>
            <annotation>
               <rdf:RDF>
                  <rdf:Description rdf:about="#meta_M_1mpyr_c">
                     <bqbiol:is>
                        <rdf:Bag>
                           <rdf:li rdf:resource="http://identifiers.org/inchi/InChI=1S/C5H10N/c1-6-4-2-3-5-6/h4H,2-3,5H2,1H3/q+1"/>
                        </rdf:Bag>
                     </bqbiol:is>
                     <bqbiol:is>
                        <rdf:Bag>
                           <rdf:li rdf:resource="http://identifiers.org/chebi/CHEBI:27435"/>
                        </rdf:Bag>
                     </bqbiol:is>
                  </rdf:Description>
               </rdf:RDF>
            </annotation>
         </species>
         <species id="M_1p2cbxl_x" initialConcentration="0" charge="-1" name="1-pyrroline-2-carboxylate" metaid="meta_M_1p2cbxl_x" sboTerm="SBO:0000247" compartment="x">
            <notes>
               <html:body xmlns:html="http://www.w3.org/1999/xhtml">
                  <html:p>CHARGE: -1</html:p>
                  <html:p>FORMULA: C5H6NO2</html:p>
                  <html:p>SMILES: [O-]C(=O)C1=NCCC1</html:p>
               </html:body>
            </notes>
            <annotation>
               <rdf:RDF>
                  <rdf:Description rdf:about="#meta_M_1p2cbxl_x">
                     <bqbiol:is>
                        <rdf:Bag>
                           <rdf:li rdf:resource="http://identifiers.org/inchi/InChI=1S/C5H7NO2/c7-5(8)4-2-1-3-6-4/h1-3H2,(H,7,8)/p-1"/>
                        </rdf:Bag>
                     </bqbiol:is>
                     <bqbiol:is>
                        <rdf:Bag>
                           <rdf:li rdf:resource="http://identifiers.org/chebi/CHEBI:17425"/>
                        </rdf:Bag>
                     </bqbiol:is>
                  </rdf:Description>
               </rdf:RDF>
            </annotation>
         </species>
         <species id="M_1p3h5c_c" initialConcentration="0" charge="-1" name="(3R,5S)-1-pyrroline-3-hydroxy-5-carboxylic acid" metaid="meta_M_1p3h5c_c" sboTerm="SBO:0000247" compartment="c">
            <notes>
               <html:body xmlns:html="http://www.w3.org/1999/xhtml">
                  <html:p>CHARGE: -1</html:p>
                  <html:p>FORMULA: C5H6NO3</html:p>
                  <html:p>SMILES: [H][C@]1(C[C@@H](O)C=N1)C(O)=O</html:p>
               </html:body>
            </notes>
            <annotation>
               <rdf:RDF>
                  <rdf:Description rdf:about="#meta_M_1p3h5c_c">
                     <bqbiol:isVersionOf>
                        <rdf:Bag>
                           <rdf:li rdf:resource="http://identifiers.org/inchi/InChI=1S/C5H7NO3/c7-3-1-4(5(8)9)6-2-3/h2-4,7H,1H2,(H,8,9)/t3-,4+/m1/s1"/>
                        </rdf:Bag>
                     </bqbiol:isVersionOf>
                     <bqbiol:isVersionOf>
                        <rdf:Bag>
                           <rdf:li rdf:resource="http://identifiers.org/chebi/CHEBI:6151"/>
                        </rdf:Bag>
                     </bqbiol:isVersionOf>
                  </rdf:Description>
               </rdf:RDF>
            </annotation>
         </species>
         <species id="M_1p3h5c_m" initialConcentration="0" charge="-1" name="(3R,5S)-1-pyrroline-3-hydroxy-5-carboxylic acid" metaid="meta_M_1p3h5c_m" sboTerm="SBO:0000247" compartment="m">
            <notes>
               <html:body xmlns:html="http://www.w3.org/1999/xhtml">
                  <html:p>CHARGE: -1</html:p>
                  <html:p>FORMULA: C5H6NO3</html:p>
                  <html:p>SMILES: [H][C@]1(C[C@@H](O)C=N1)C(O)=O</html:p>
               </html:body>
            </notes>
            <annotation>
               <rdf:RDF>
                  <rdf:Description rdf:about="#meta_M_1p3h5c_m">
                     <bqbiol:isVersionOf>
                        <rdf:Bag>
                           <rdf:li rdf:resource="http://identifiers.org/inchi/InChI=1S/C5H7NO3/c7-3-1-4(5(8)9)6-2-3/h2-4,7H,1H2,(H,8,9)/t3-,4+/m1/s1"/>
                        </rdf:Bag>
                     </bqbiol:isVersionOf>
                     <bqbiol:isVersionOf>
                        <rdf:Bag>
                           <rdf:li rdf:resource="http://identifiers.org/chebi/CHEBI:6151"/>
                        </rdf:Bag>
                     </bqbiol:isVersionOf>
                  </rdf:Description>
               </rdf:RDF>
            </annotation>
         </species>
         <species id="M_1pipdn2c_x" initialConcentration="0" charge="0" name="1-piperideine-2-carboxylate" metaid="meta_M_1pipdn2c_x" sboTerm="SBO:0000247" compartment="x">
            <notes>
               <html:body xmlns:html="http://www.w3.org/1999/xhtml">
                  <html:p>CHARGE: 0</html:p>
                  <html:p>FORMULA: C6H9NO2</html:p>
                  <html:p>SMILES: [O-]C(=O)C1=NCCCC1</html:p>
               </html:body>
            </notes>
            <annotation>
               <rdf:RDF>
                  <rdf:Description rdf:about="#meta_M_1pipdn2c_x">
                     <bqbiol:isVersionOf>
                        <rdf:Bag>
                           <rdf:li rdf:resource="http://identifiers.org/inchi/InChI=1S/C6H9NO2/c8-6(9)5-3-1-2-4-7-5/h1-4H2,(H,8,9)/p-1"/>
                        </rdf:Bag>
                     </bqbiol:isVersionOf>
                     <bqbiol:isVersionOf>
                        <rdf:Bag>
                           <rdf:li rdf:resource="http://identifiers.org/chebi/CHEBI:16187"/>
                        </rdf:Bag>
                     </bqbiol:isVersionOf>
                  </rdf:Description>
               </rdf:RDF>
            </annotation>
         </species>
         <species id="M_1pyr5c_c" initialConcentration="0" charge="-1" name="1-pyrroline-5-carboxylate" metaid="meta_M_1pyr5c_c" sboTerm="SBO:0000247" compartment="c">
            <notes>
               <html:body xmlns:html="http://www.w3.org/1999/xhtml">
                  <html:p>CHARGE: -1</html:p>
                  <html:p>FORMULA: C5H6NO2</html:p>
                  <html:p>SMILES: [O-]C(=O)C1CCC=N1</html:p>
               </html:body>
            </notes>
            <annotation>
               <rdf:RDF>
                  <rdf:Description rdf:about="#meta_M_1pyr5c_c">
                     <bqbiol:is>
                        <rdf:Bag>
                           <rdf:li rdf:resource="http://identifiers.org/inchi/InChI=1S/C5H7NO2/c7-5(8)4-2-1-3-6-4/h3-4H,1-2H2,(H,7,8)/p-1"/>
                        </rdf:Bag>
                     </bqbiol:is>
                     <bqbiol:is>
                        <rdf:Bag>
                           <rdf:li rdf:resource="http://identifiers.org/chebi/CHEBI:15893"/>
                        </rdf:Bag>
                     </bqbiol:is>
                  </rdf:Description>
               </rdf:RDF>
            </annotation>
         </species>
         <species id="M_1pyr5c_m" initialConcentration="0" charge="-1" name="1-pyrroline-5-carboxylate" metaid="meta_M_1pyr5c_m" sboTerm="SBO:0000247" compartment="m">
            <notes>
               <html:body xmlns:html="http://www.w3.org/1999/xhtml">
                  <html:p>CHARGE: -1</html:p>
                  <html:p>FORMULA: C5H6NO2</html:p>
                  <html:p>SMILES: [O-]C(=O)C1CCC=N1</html:p>
               </html:body>
            </notes>
            <annotation>
               <rdf:RDF>
                  <rdf:Description rdf:about="#meta_M_1pyr5c_m">
                     <bqbiol:is>
                        <rdf:Bag>
                           <rdf:li rdf:resource="http://identifiers.org/inchi/InChI=1S/C5H7NO2/c7-5(8)4-2-1-3-6-4/h3-4H,1-2H2,(H,7,8)/p-1"/>
                        </rdf:Bag>
                     </bqbiol:is>
                     <bqbiol:is>
                        <rdf:Bag>
                           <rdf:li rdf:resource="http://identifiers.org/chebi/CHEBI:15893"/>
                        </rdf:Bag>
                     </bqbiol:is>
                  </rdf:Description>
               </rdf:RDF>
            </annotation>
         </species>
         <species id="M_20ahchsterol_m" initialConcentration="0" charge="0" name="20-hydroxycholesterol" metaid="meta_M_20ahchsterol_m" sboTerm="SBO:0000247" compartment="m">
            <notes>
               <html:body xmlns:html="http://www.w3.org/1999/xhtml">
                  <html:p>CHARGE: 0</html:p>
                  <html:p>FORMULA: C27H46O2</html:p>
                  <html:p>SMILES: [H][C@@]12CC=C3C[C@@H](O)CC[C@]3(C)[C@@]1([H])CC[C@@]1(C)[C@@]2([H])CC[C@]1([H])[C@@](C)(O)CCCC(C)C</html:p>
               </html:body>
            </notes>
            <annotation>
               <rdf:RDF>
                  <rdf:Description rdf:about="#meta_M_20ahchsterol_m">
                     <bqbiol:is>
                        <rdf:Bag>
                           <rdf:li rdf:resource="http://identifiers.org/inchi/InChI=1S/C27H46O2/c1-18(2)7-6-14-27(5,29)24-11-10-22-21-9-8-19-17-20(28)12-15-25(19,3)23(21)13-16-26(22,24)4/h8,18,20-24,28-29H,6-7,9-17H2,1-5H3/t20-,21-,22-,23-,24-,25-,26-,27-/m0/s1"/>
                        </rdf:Bag>
                     </bqbiol:is>
                     <bqbiol:is>
                        <rdf:Bag>
                           <rdf:li rdf:resource="http://identifiers.org/chebi/CHEBI:1296"/>
                        </rdf:Bag>
                     </bqbiol:is>
                  </rdf:Description>
               </rdf:RDF>
            </annotation>
         </species>
         <species id="M_23cump_c" initialConcentration="0" charge="-1" name="2&apos;,3&apos;-cyclic UMP(1-)" metaid="meta_M_23cump_c" sboTerm="SBO:0000247" compartment="c">
            <notes>
               <html:body xmlns:html="http://www.w3.org/1999/xhtml">
                  <html:p>CHARGE: -1</html:p>
                  <html:p>FORMULA: C9H10N2O8P</html:p>
                  <html:p>SMILES: OC[C@H]1O[C@H]([C@@H]2OP([O-])(=O)O[C@H]12)n1ccc(=O)[nH]c1=O</html:p>
               </html:body>
            </notes>
            <annotation>
               <rdf:RDF>
                  <rdf:Description rdf:about="#meta_M_23cump_c">
                     <bqbiol:is>
                        <rdf:Bag>
                           <rdf:li rdf:resource="http://identifiers.org/inchi/InChI=1S/C9H11N2O8P/c12-3-4-6-7(19-20(15,16)18-6)8(17-4)11-2-1-5(13)10-9(11)14/h1-2,4,6-8,12H,3H2,(H,15,16)(H,10,13,14)/p-1/t4-,6-,7-,8-/m1/s1"/>
                        </rdf:Bag>
                     </bqbiol:is>
                     <bqbiol:is>
                        <rdf:Bag>
                           <rdf:li rdf:resource="http://identifiers.org/chebi/CHEBI:60873"/>
                        </rdf:Bag>
                     </bqbiol:is>
                  </rdf:Description>
               </rdf:RDF>
            </annotation>
         </species>
         <species id="M_23cump_e" initialConcentration="0" charge="-1" name="2&apos;,3&apos;-cyclic UMP(1-)" metaid="meta_M_23cump_e" sboTerm="SBO:0000247" compartment="e">
            <notes>
               <html:body xmlns:html="http://www.w3.org/1999/xhtml">
                  <html:p>CHARGE: -1</html:p>
                  <html:p>FORMULA: C9H10N2O8P</html:p>
                  <html:p>SMILES: OC[C@H]1O[C@H]([C@@H]2OP([O-])(=O)O[C@H]12)n1ccc(=O)[nH]c1=O</html:p>
               </html:body>
            </notes>
            <annotation>
               <rdf:RDF>
                  <rdf:Description rdf:about="#meta_M_23cump_e">
                     <bqbiol:is>
                        <rdf:Bag>
                           <rdf:li rdf:resource="http://identifiers.org/inchi/InChI=1S/C9H11N2O8P/c12-3-4-6-7(19-20(15,16)18-6)8(17-4)11-2-1-5(13)10-9(11)14/h1-2,4,6-8,12H,3H2,(H,15,16)(H,10,13,14)/p-1/t4-,6-,7-,8-/m1/s1"/>
                        </rdf:Bag>
                     </bqbiol:is>
                     <bqbiol:is>
                        <rdf:Bag>
                           <rdf:li rdf:resource="http://identifiers.org/chebi/CHEBI:60873"/>
                        </rdf:Bag>
                     </bqbiol:is>
                  </rdf:Description>
               </rdf:RDF>
            </annotation>
         </species>
         <species id="M_23doguln_c" initialConcentration="0" charge="-1" name="2,3-diketogulonate" metaid="meta_M_23doguln_c" sboTerm="SBO:0000247" compartment="c">
            <notes>
               <html:body xmlns:html="http://www.w3.org/1999/xhtml">
                  <html:p>CHARGE: -1</html:p>
                  <html:p>FORMULA: C6H7O7</html:p>
                  <html:p>SMILES: OC[C@H](O)[C@@H](O)C(=O)C(=O)C([O-])=O</html:p>
               </html:body>
            </notes>
            <annotation>
               <rdf:RDF>
                  <rdf:Description rdf:about="#meta_M_23doguln_c">
                     <bqbiol:is>
                        <rdf:Bag>
                           <rdf:li rdf:resource="http://identifiers.org/inchi/InChI=1S/C6H8O7/c7-1-2(8)3(9)4(10)5(11)6(12)13/h2-3,7-9H,1H2,(H,12,13)/p-1/t2-,3+/m0/s1"/>
                        </rdf:Bag>
                     </bqbiol:is>
                     <bqbiol:is>
                        <rdf:Bag>
                           <rdf:li rdf:resource="http://identifiers.org/chebi/CHEBI:57441"/>
                        </rdf:Bag>
                     </bqbiol:is>
                  </rdf:Description>
               </rdf:RDF>
            </annotation>
         </species>
         <species id="M_23dpg_c" initialConcentration="0" charge="-5" name="2,3-bisphosphonato-D-glycerate(5-)" metaid="meta_M_23dpg_c" sboTerm="SBO:0000247" compartment="c">
            <notes>
               <html:body xmlns:html="http://www.w3.org/1999/xhtml">
                  <html:p>CHARGE: -5</html:p>
                  <html:p>FORMULA: C3H3O10P2</html:p>
                  <html:p>SMILES: [O-]C(=O)[C@@H](COP([O-])([O-])=O)OP([O-])([O-])=O</html:p>
               </html:body>
            </notes>
            <annotation>
               <rdf:RDF>
                  <rdf:Description rdf:about="#meta_M_23dpg_c">
                     <bqbiol:is>
                        <rdf:Bag>
                           <rdf:li rdf:resource="http://identifiers.org/inchi/InChI=1S/C3H8O10P2/c4-3(5)2(13-15(9,10)11)1-12-14(6,7)8/h2H,1H2,(H,4,5)(H2,6,7,8)(H2,9,10,11)/p-5/t2-/m1/s1"/>
                        </rdf:Bag>
                     </bqbiol:is>
                     <bqbiol:is>
                        <rdf:Bag>
                           <rdf:li rdf:resource="http://identifiers.org/chebi/CHEBI:58248"/>
                        </rdf:Bag>
                     </bqbiol:is>
                  </rdf:Description>
               </rdf:RDF>
            </annotation>
         </species>
         <species id="M_2425dhvitd2_c" initialConcentration="0" name="24R,25-Dihyoxyvitamin D2" sboTerm="SBO:0000247" compartment="c">
            <notes>
               <html:body xmlns:html="http://www.w3.org/1999/xhtml">
                  <html:p>CHARGE: 0</html:p>
                  <html:p>FORMULA: C28H44O3</html:p>
               </html:body>
            </notes>
         </species>
         <species id="M_2425dhvitd2_e" initialConcentration="0" name="24R,25-Dihyoxyvitamin D2" sboTerm="SBO:0000247" compartment="e">
            <notes>
               <html:body xmlns:html="http://www.w3.org/1999/xhtml">
                  <html:p>CHARGE: 0</html:p>
                  <html:p>FORMULA: C28H44O3</html:p>
               </html:body>
            </notes>
         </species>
         <species id="M_2425dhvitd2_m" initialConcentration="0" name="24R,25-Dihyoxyvitamin D2" sboTerm="SBO:0000247" compartment="m">
            <notes>
               <html:body xmlns:html="http://www.w3.org/1999/xhtml">
                  <html:p>CHARGE: 0</html:p>
                  <html:p>FORMULA: C28H44O3</html:p>
               </html:body>
            </notes>
         </species>
         <species id="M_2425dhvitd3_c" initialConcentration="0" charge="0" name="(24R)-24,25-dihydroxycalciol" metaid="meta_M_2425dhvitd3_c" sboTerm="SBO:0000247" compartment="c">
            <notes>
               <html:body xmlns:html="http://www.w3.org/1999/xhtml">
                  <html:p>CHARGE: 0</html:p>
                  <html:p>FORMULA: C27H44O3</html:p>
                  <html:p>SMILES: [H][C@@]1(CC[C@]2([H])[C@]1(C)CCC\C2=C/C=C1/C[C@@H](O)CCC1=C)[C@H](C)CC[C@@H](O)C(C)(C)O</html:p>
               </html:body>
            </notes>
            <annotation>
               <rdf:RDF>
                  <rdf:Description rdf:about="#meta_M_2425dhvitd3_c">
                     <bqbiol:is>
                        <rdf:Bag>
                           <rdf:li rdf:resource="http://identifiers.org/inchi/InChI=1S/C27H44O3/c1-18-8-12-22(28)17-21(18)11-10-20-7-6-16-27(5)23(13-14-24(20)27)19(2)9-15-25(29)26(3,4)30/h10-11,19,22-25,28-30H,1,6-9,12-17H2,2-5H3/b20-10+,21-11-/t19-,22+,23-,24+,25-,27-/m1/s1"/>
                        </rdf:Bag>
                     </bqbiol:is>
                     <bqbiol:is>
                        <rdf:Bag>
                           <rdf:li rdf:resource="http://identifiers.org/chebi/CHEBI:28818"/>
                        </rdf:Bag>
                     </bqbiol:is>
                  </rdf:Description>
               </rdf:RDF>
            </annotation>
         </species>
         <species id="M_2425dhvitd3_e" initialConcentration="0" charge="0" name="(24R)-24,25-dihydroxycalciol" metaid="meta_M_2425dhvitd3_e" sboTerm="SBO:0000247" compartment="e">
            <notes>
               <html:body xmlns:html="http://www.w3.org/1999/xhtml">
                  <html:p>CHARGE: 0</html:p>
                  <html:p>FORMULA: C27H44O3</html:p>
                  <html:p>SMILES: [H][C@@]1(CC[C@]2([H])[C@]1(C)CCC\C2=C/C=C1/C[C@@H](O)CCC1=C)[C@H](C)CC[C@@H](O)C(C)(C)O</html:p>
               </html:body>
            </notes>
            <annotation>
               <rdf:RDF>
                  <rdf:Description rdf:about="#meta_M_2425dhvitd3_e">
                     <bqbiol:is>
                        <rdf:Bag>
                           <rdf:li rdf:resource="http://identifiers.org/inchi/InChI=1S/C27H44O3/c1-18-8-12-22(28)17-21(18)11-10-20-7-6-16-27(5)23(13-14-24(20)27)19(2)9-15-25(29)26(3,4)30/h10-11,19,22-25,28-30H,1,6-9,12-17H2,2-5H3/b20-10+,21-11-/t19-,22+,23-,24+,25-,27-/m1/s1"/>
                        </rdf:Bag>
                     </bqbiol:is>
                     <bqbiol:is>
                        <rdf:Bag>
                           <rdf:li rdf:resource="http://identifiers.org/chebi/CHEBI:28818"/>
                        </rdf:Bag>
                     </bqbiol:is>
                  </rdf:Description>
               </rdf:RDF>
            </annotation>
         </species>
         <species id="M_2425dhvitd3_m" initialConcentration="0" charge="0" name="(24R)-24,25-dihydroxycalciol" metaid="meta_M_2425dhvitd3_m" sboTerm="SBO:0000247" compartment="m">
            <notes>
               <html:body xmlns:html="http://www.w3.org/1999/xhtml">
                  <html:p>CHARGE: 0</html:p>
                  <html:p>FORMULA: C27H44O3</html:p>
                  <html:p>SMILES: [H][C@@]1(CC[C@]2([H])[C@]1(C)CCC\C2=C/C=C1/C[C@@H](O)CCC1=C)[C@H](C)CC[C@@H](O)C(C)(C)O</html:p>
               </html:body>
            </notes>
            <annotation>
               <rdf:RDF>
                  <rdf:Description rdf:about="#meta_M_2425dhvitd3_m">
                     <bqbiol:is>
                        <rdf:Bag>
                           <rdf:li rdf:resource="http://identifiers.org/inchi/InChI=1S/C27H44O3/c1-18-8-12-22(28)17-21(18)11-10-20-7-6-16-27(5)23(13-14-24(20)27)19(2)9-15-25(29)26(3,4)30/h10-11,19,22-25,28-30H,1,6-9,12-17H2,2-5H3/b20-10+,21-11-/t19-,22+,23-,24+,25-,27-/m1/s1"/>
                        </rdf:Bag>
                     </bqbiol:is>
                     <bqbiol:is>
                        <rdf:Bag>
                           <rdf:li rdf:resource="http://identifiers.org/chebi/CHEBI:28818"/>
                        </rdf:Bag>
                     </bqbiol:is>
                  </rdf:Description>
               </rdf:RDF>
            </annotation>
         </species>
         <species id="M_24nph_c" initialConcentration="0" charge="0" name="2-hydroxy-4-nitrophenolate" metaid="meta_M_24nph_c" sboTerm="SBO:0000247" compartment="c">
            <notes>
               <html:body xmlns:html="http://www.w3.org/1999/xhtml">
                  <html:p>CHARGE: 0</html:p>
                  <html:p>FORMULA: C6H5NO4</html:p>
                  <html:p>SMILES: C1(=CC=C(C=C1O)[N+]([O-])=O)[O-]</html:p>
               </html:body>
            </notes>
            <annotation>
               <rdf:RDF>
                  <rdf:Description rdf:about="#meta_M_24nph_c">
                     <bqbiol:isVersionOf>
                        <rdf:Bag>
                           <rdf:li rdf:resource="http://identifiers.org/inchi/InChI=1S/C6H5NO4/c8-5-2-1-4(7(10)11)3-6(5)9/h1-3,8-9H/p-1"/>
                        </rdf:Bag>
                     </bqbiol:isVersionOf>
                     <bqbiol:isVersionOf>
                        <rdf:Bag>
                           <rdf:li rdf:resource="http://identifiers.org/chebi/CHEBI:57730"/>
                        </rdf:Bag>
                     </bqbiol:isVersionOf>
                  </rdf:Description>
               </rdf:RDF>
            </annotation>
         </species>
         <species id="M_24nph_e" initialConcentration="0" charge="0" name="2-hydroxy-4-nitrophenolate" metaid="meta_M_24nph_e" sboTerm="SBO:0000247" compartment="e">
            <notes>
               <html:body xmlns:html="http://www.w3.org/1999/xhtml">
                  <html:p>CHARGE: 0</html:p>
                  <html:p>FORMULA: C6H5NO4</html:p>
                  <html:p>SMILES: C1(=CC=C(C=C1O)[N+]([O-])=O)[O-]</html:p>
               </html:body>
            </notes>
            <annotation>
               <rdf:RDF>
                  <rdf:Description rdf:about="#meta_M_24nph_e">
                     <bqbiol:isVersionOf>
                        <rdf:Bag>
                           <rdf:li rdf:resource="http://identifiers.org/inchi/InChI=1S/C6H5NO4/c8-5-2-1-4(7(10)11)3-6(5)9/h1-3,8-9H/p-1"/>
                        </rdf:Bag>
                     </bqbiol:isVersionOf>
                     <bqbiol:isVersionOf>
                        <rdf:Bag>
                           <rdf:li rdf:resource="http://identifiers.org/chebi/CHEBI:57730"/>
                        </rdf:Bag>
                     </bqbiol:isVersionOf>
                  </rdf:Description>
               </rdf:RDF>
            </annotation>
         </species>
         <species id="M_25aics_c" initialConcentration="0" charge="-4" name="SAICAR(4-)" metaid="meta_M_25aics_c" sboTerm="SBO:0000247" compartment="c">
            <notes>
               <html:body xmlns:html="http://www.w3.org/1999/xhtml">
                  <html:p>CHARGE: -4</html:p>
                  <html:p>FORMULA: C13H15N4O12P</html:p>
                  <html:p>SMILES: Nc1c(ncn1[C@@H]1O[C@H](COP([O-])([O-])=O)[C@@H](O)[C@H]1O)C(=O)N[C@@H](CC([O-])=O)C([O-])=O</html:p>
               </html:body>
            </notes>
            <annotation>
               <rdf:RDF>
                  <rdf:Description rdf:about="#meta_M_25aics_c">
                     <bqbiol:is>
                        <rdf:Bag>
                           <rdf:li rdf:resource="http://identifiers.org/inchi/InChI=1S/C13H19N4O12P/c14-10-7(11(22)16-4(13(23)24)1-6(18)19)15-3-17(10)12-9(21)8(20)5(29-12)2-28-30(25,26)27/h3-5,8-9,12,20-21H,1-2,14H2,(H,16,22)(H,18,19)(H,23,24)(H2,25,26,27)/p-4/t4-,5+,8+,9+,12+/m0/s1"/>
                        </rdf:Bag>
                     </bqbiol:is>
                     <bqbiol:is>
                        <rdf:Bag>
                           <rdf:li rdf:resource="http://identifiers.org/chebi/CHEBI:58443"/>
                        </rdf:Bag>
                     </bqbiol:is>
                  </rdf:Description>
               </rdf:RDF>
            </annotation>
         </species>
         <species id="M_25hvitd2_c" initialConcentration="0" name="25-Hydroxyvitamin D2" metaid="meta_M_25hvitd2_c" sboTerm="SBO:0000247" compartment="c">
            <notes>
               <html:body xmlns:html="http://www.w3.org/1999/xhtml">
                  <html:p>CHARGE: 0</html:p>
                  <html:p>FORMULA: C28H44O2</html:p>
               </html:body>
            </notes>
            <annotation>
               <rdf:RDF>
                  <rdf:Description rdf:about="#meta_M_25hvitd2_c">
                     <bqbiol:is>
                        <rdf:Bag>
                           <rdf:li rdf:resource="http://identifiers.org/inchi/InChI=1S/C28H44O2/c1-19-10-14-24(29)18-23(19)13-12-22-8-7-17-28(6)25(15-16-26(22)28)20(2)9-11-21(3)27(4,5)30/h9,11-13,20-21,24-26,29-30H,1,7-8,10,14-18H2,2-6H3/b11-9+,22-12+,23-13-/t20-,21+,24+,25?,26+,28-/m1/s1"/>
                        </rdf:Bag>
                     </bqbiol:is>
                     <bqbiol:is>
                        <rdf:Bag>
                           <rdf:li rdf:resource="http://identifiers.org/hmdb/HMDB01438"/>
                        </rdf:Bag>
                     </bqbiol:is>
                  </rdf:Description>
               </rdf:RDF>
            </annotation>
         </species>
         <species id="M_25hvitd2_e" initialConcentration="0" name="25-Hydroxyvitamin D2" metaid="meta_M_25hvitd2_e" sboTerm="SBO:0000247" compartment="e">
            <notes>
               <html:body xmlns:html="http://www.w3.org/1999/xhtml">
                  <html:p>CHARGE: 0</html:p>
                  <html:p>FORMULA: C28H44O2</html:p>
               </html:body>
            </notes>
            <annotation>
               <rdf:RDF>
                  <rdf:Description rdf:about="#meta_M_25hvitd2_e">
                     <bqbiol:is>
                        <rdf:Bag>
                           <rdf:li rdf:resource="http://identifiers.org/inchi/InChI=1S/C28H44O2/c1-19-10-14-24(29)18-23(19)13-12-22-8-7-17-28(6)25(15-16-26(22)28)20(2)9-11-21(3)27(4,5)30/h9,11-13,20-21,24-26,29-30H,1,7-8,10,14-18H2,2-6H3/b11-9+,22-12+,23-13-/t20-,21+,24+,25?,26+,28-/m1/s1"/>
                        </rdf:Bag>
                     </bqbiol:is>
                     <bqbiol:is>
                        <rdf:Bag>
                           <rdf:li rdf:resource="http://identifiers.org/hmdb/HMDB01438"/>
                        </rdf:Bag>
                     </bqbiol:is>
                  </rdf:Description>
               </rdf:RDF>
            </annotation>
         </species>
         <species id="M_25hvitd2_m" initialConcentration="0" name="25-Hydroxyvitamin D2" metaid="meta_M_25hvitd2_m" sboTerm="SBO:0000247" compartment="m">
            <notes>
               <html:body xmlns:html="http://www.w3.org/1999/xhtml">
                  <html:p>CHARGE: 0</html:p>
                  <html:p>FORMULA: C28H44O2</html:p>
               </html:body>
            </notes>
            <annotation>
               <rdf:RDF>
                  <rdf:Description rdf:about="#meta_M_25hvitd2_m">
                     <bqbiol:is>
                        <rdf:Bag>
                           <rdf:li rdf:resource="http://identifiers.org/inchi/InChI=1S/C28H44O2/c1-19-10-14-24(29)18-23(19)13-12-22-8-7-17-28(6)25(15-16-26(22)28)20(2)9-11-21(3)27(4,5)30/h9,11-13,20-21,24-26,29-30H,1,7-8,10,14-18H2,2-6H3/b11-9+,22-12+,23-13-/t20-,21+,24+,25?,26+,28-/m1/s1"/>
                        </rdf:Bag>
                     </bqbiol:is>
                     <bqbiol:is>
                        <rdf:Bag>
                           <rdf:li rdf:resource="http://identifiers.org/hmdb/HMDB01438"/>
                        </rdf:Bag>
                     </bqbiol:is>
                  </rdf:Description>
               </rdf:RDF>
            </annotation>
         </species>
         <species id="M_25hvitd3_c" initialConcentration="0" charge="0" name="calcidiol" metaid="meta_M_25hvitd3_c" sboTerm="SBO:0000247" compartment="c">
            <notes>
               <html:body xmlns:html="http://www.w3.org/1999/xhtml">
                  <html:p>CHARGE: 0</html:p>
                  <html:p>FORMULA: C27H44O2</html:p>
                  <html:p>SMILES: [H][C@@]1(CC[C@]2([H])[C@]1(C)CCC\C2=C/C=C1/C[C@@H](O)CCC1=C)[C@H](C)CCCC(C)(C)O</html:p>
               </html:body>
            </notes>
            <annotation>
               <rdf:RDF>
                  <rdf:Description rdf:about="#meta_M_25hvitd3_c">
                     <bqbiol:is>
                        <rdf:Bag>
                           <rdf:li rdf:resource="http://identifiers.org/inchi/InChI=1S/C27H44O2/c1-19-10-13-23(28)18-22(19)12-11-21-9-7-17-27(5)24(14-15-25(21)27)20(2)8-6-16-26(3,4)29/h11-12,20,23-25,28-29H,1,6-10,13-18H2,2-5H3/b21-11+,22-12-/t20-,23+,24-,25+,27-/m1/s1"/>
                        </rdf:Bag>
                     </bqbiol:is>
                     <bqbiol:is>
                        <rdf:Bag>
                           <rdf:li rdf:resource="http://identifiers.org/chebi/CHEBI:17933"/>
                        </rdf:Bag>
                     </bqbiol:is>
                  </rdf:Description>
               </rdf:RDF>
            </annotation>
         </species>
         <species id="M_25hvitd3_e" initialConcentration="0" charge="0" name="calcidiol" metaid="meta_M_25hvitd3_e" sboTerm="SBO:0000247" compartment="e">
            <notes>
               <html:body xmlns:html="http://www.w3.org/1999/xhtml">
                  <html:p>CHARGE: 0</html:p>
                  <html:p>FORMULA: C27H44O2</html:p>
                  <html:p>SMILES: [H][C@@]1(CC[C@]2([H])[C@]1(C)CCC\C2=C/C=C1/C[C@@H](O)CCC1=C)[C@H](C)CCCC(C)(C)O</html:p>
               </html:body>
            </notes>
            <annotation>
               <rdf:RDF>
                  <rdf:Description rdf:about="#meta_M_25hvitd3_e">
                     <bqbiol:is>
                        <rdf:Bag>
                           <rdf:li rdf:resource="http://identifiers.org/inchi/InChI=1S/C27H44O2/c1-19-10-13-23(28)18-22(19)12-11-21-9-7-17-27(5)24(14-15-25(21)27)20(2)8-6-16-26(3,4)29/h11-12,20,23-25,28-29H,1,6-10,13-18H2,2-5H3/b21-11+,22-12-/t20-,23+,24-,25+,27-/m1/s1"/>
                        </rdf:Bag>
                     </bqbiol:is>
                     <bqbiol:is>
                        <rdf:Bag>
                           <rdf:li rdf:resource="http://identifiers.org/chebi/CHEBI:17933"/>
                        </rdf:Bag>
                     </bqbiol:is>
                  </rdf:Description>
               </rdf:RDF>
            </annotation>
         </species>
         <species id="M_25hvitd3_m" initialConcentration="0" charge="0" name="calcidiol" metaid="meta_M_25hvitd3_m" sboTerm="SBO:0000247" compartment="m">
            <notes>
               <html:body xmlns:html="http://www.w3.org/1999/xhtml">
                  <html:p>CHARGE: 0</html:p>
                  <html:p>FORMULA: C27H44O2</html:p>
                  <html:p>SMILES: [H][C@@]1(CC[C@]2([H])[C@]1(C)CCC\C2=C/C=C1/C[C@@H](O)CCC1=C)[C@H](C)CCCC(C)(C)O</html:p>
               </html:body>
            </notes>
            <annotation>
               <rdf:RDF>
                  <rdf:Description rdf:about="#meta_M_25hvitd3_m">
                     <bqbiol:is>
                        <rdf:Bag>
                           <rdf:li rdf:resource="http://identifiers.org/inchi/InChI=1S/C27H44O2/c1-19-10-13-23(28)18-22(19)12-11-21-9-7-17-27(5)24(14-15-25(21)27)20(2)8-6-16-26(3,4)29/h11-12,20,23-25,28-29H,1,6-10,13-18H2,2-5H3/b21-11+,22-12-/t20-,23+,24-,25+,27-/m1/s1"/>
                        </rdf:Bag>
                     </bqbiol:is>
                     <bqbiol:is>
                        <rdf:Bag>
                           <rdf:li rdf:resource="http://identifiers.org/chebi/CHEBI:17933"/>
                        </rdf:Bag>
                     </bqbiol:is>
                  </rdf:Description>
               </rdf:RDF>
            </annotation>
         </species>
         <species id="M_2amac_c" initialConcentration="0" charge="0" name="2-aminoacrylic acid" metaid="meta_M_2amac_c" sboTerm="SBO:0000247" compartment="c">
            <notes>
               <html:body xmlns:html="http://www.w3.org/1999/xhtml">
                  <html:p>CHARGE: 0</html:p>
                  <html:p>FORMULA: C3H5NO2</html:p>
                  <html:p>SMILES: NC(=C)C(O)=O</html:p>
               </html:body>
            </notes>
            <annotation>
               <rdf:RDF>
                  <rdf:Description rdf:about="#meta_M_2amac_c">
                     <bqbiol:is>
                        <rdf:Bag>
                           <rdf:li rdf:resource="http://identifiers.org/inchi/InChI=1S/C3H5NO2/c1-2(4)3(5)6/h1,4H2,(H,5,6)"/>
                        </rdf:Bag>
                     </bqbiol:is>
                     <bqbiol:is>
                        <rdf:Bag>
                           <rdf:li rdf:resource="http://identifiers.org/chebi/CHEBI:17123"/>
                        </rdf:Bag>
                     </bqbiol:is>
                  </rdf:Description>
               </rdf:RDF>
            </annotation>
         </species>
         <species id="M_2ameph_c" initialConcentration="0" charge="-1" name="(2-aminoethyl)phosphonic acid" metaid="meta_M_2ameph_c" sboTerm="SBO:0000247" compartment="c">
            <notes>
               <html:body xmlns:html="http://www.w3.org/1999/xhtml">
                  <html:p>CHARGE: -1</html:p>
                  <html:p>FORMULA: C2H7NO3P</html:p>
                  <html:p>SMILES: NCCP(O)(O)=O</html:p>
               </html:body>
            </notes>
            <annotation>
               <rdf:RDF>
                  <rdf:Description rdf:about="#meta_M_2ameph_c">
                     <bqbiol:isVersionOf>
                        <rdf:Bag>
                           <rdf:li rdf:resource="http://identifiers.org/inchi/InChI=1S/C2H8NO3P/c3-1-2-7(4,5)6/h1-3H2,(H2,4,5,6)"/>
                        </rdf:Bag>
                     </bqbiol:isVersionOf>
                     <bqbiol:isVersionOf>
                        <rdf:Bag>
                           <rdf:li rdf:resource="http://identifiers.org/chebi/CHEBI:15573"/>
                        </rdf:Bag>
                     </bqbiol:isVersionOf>
                  </rdf:Description>
               </rdf:RDF>
            </annotation>
         </species>
         <species id="M_2aobut_m" initialConcentration="0" charge="0" name="L-2-amino-3-oxobutanoic acid" metaid="meta_M_2aobut_m" sboTerm="SBO:0000247" compartment="m">
            <notes>
               <html:body xmlns:html="http://www.w3.org/1999/xhtml">
                  <html:p>CHARGE: 0</html:p>
                  <html:p>FORMULA: C4H7NO3</html:p>
                  <html:p>SMILES: CC(=O)[C@H](N)C(O)=O</html:p>
               </html:body>
            </notes>
            <annotation>
               <rdf:RDF>
                  <rdf:Description rdf:about="#meta_M_2aobut_m">
                     <bqbiol:is>
                        <rdf:Bag>
                           <rdf:li rdf:resource="http://identifiers.org/inchi/InChI=1S/C4H7NO3/c1-2(6)3(5)4(7)8/h3H,5H2,1H3,(H,7,8)/t3-/m0/s1"/>
                        </rdf:Bag>
                     </bqbiol:is>
                     <bqbiol:is>
                        <rdf:Bag>
                           <rdf:li rdf:resource="http://identifiers.org/chebi/CHEBI:40673"/>
                        </rdf:Bag>
                     </bqbiol:is>
                  </rdf:Description>
               </rdf:RDF>
            </annotation>
         </species>
         <species id="M_2c23dh56dhoxin_c" initialConcentration="0" charge="-1" name="leucodopachrome" metaid="meta_M_2c23dh56dhoxin_c" sboTerm="SBO:0000247" compartment="c">
            <notes>
               <html:body xmlns:html="http://www.w3.org/1999/xhtml">
                  <html:p>CHARGE: -1</html:p>
                  <html:p>FORMULA: C9H8NO4</html:p>
                  <html:p>SMILES: OC(=O)[C@@H]1Cc2cc(O)c(O)cc2N1</html:p>
               </html:body>
            </notes>
            <annotation>
               <rdf:RDF>
                  <rdf:Description rdf:about="#meta_M_2c23dh56dhoxin_c">
                     <bqbiol:isVersionOf>
                        <rdf:Bag>
                           <rdf:li rdf:resource="http://identifiers.org/inchi/InChI=1S/C9H9NO4/c11-7-2-4-1-6(9(13)14)10-5(4)3-8(7)12/h2-3,6,10-12H,1H2,(H,13,14)/t6-/m0/s1"/>
                        </rdf:Bag>
                     </bqbiol:isVersionOf>
                     <bqbiol:isVersionOf>
                        <rdf:Bag>
                           <rdf:li rdf:resource="http://identifiers.org/chebi/CHEBI:60872"/>
                        </rdf:Bag>
                     </bqbiol:isVersionOf>
                  </rdf:Description>
               </rdf:RDF>
            </annotation>
         </species>
         <species id="M_2coum_c" initialConcentration="0" charge="-1" name="cis-2-coumarate" metaid="meta_M_2coum_c" sboTerm="SBO:0000247" compartment="c">
            <notes>
               <html:body xmlns:html="http://www.w3.org/1999/xhtml">
                  <html:p>CHARGE: -1</html:p>
                  <html:p>FORMULA: C9H7O3</html:p>
                  <html:p>SMILES: Oc1ccccc1\C=C/C([O-])=O</html:p>
               </html:body>
            </notes>
            <annotation>
               <rdf:RDF>
                  <rdf:Description rdf:about="#meta_M_2coum_c">
                     <bqbiol:is>
                        <rdf:Bag>
                           <rdf:li rdf:resource="http://identifiers.org/inchi/InChI=1S/C9H8O3/c10-8-4-2-1-3-7(8)5-6-9(11)12/h1-6,10H,(H,11,12)/p-1/b6-5-"/>
                        </rdf:Bag>
                     </bqbiol:is>
                     <bqbiol:is>
                        <rdf:Bag>
                           <rdf:li rdf:resource="http://identifiers.org/chebi/CHEBI:47921"/>
                        </rdf:Bag>
                     </bqbiol:is>
                  </rdf:Description>
               </rdf:RDF>
            </annotation>
         </species>
         <species id="M_2ddecdicoa_m" initialConcentration="0" charge="0" name="2,6-dodecadienoylcoa" metaid="meta_M_2ddecdicoa_m" sboTerm="SBO:0000247" compartment="m">
            <notes>
               <html:body xmlns:html="http://www.w3.org/1999/xhtml">
                  <html:p>CHARGE: 0</html:p>
                  <html:p>FORMULA: C33H54N7O17P3S</html:p>
               </html:body>
            </notes>
            <annotation>
               <rdf:RDF>
                  <rdf:Description rdf:about="#meta_M_2ddecdicoa_m">
                     <bqbiol:is>
                        <rdf:Bag>
                           <rdf:li rdf:resource="http://identifiers.org/hmdb/HMDB11123"/>
                        </rdf:Bag>
                     </bqbiol:is>
                     <bqbiol:is>
                        <rdf:Bag>
                           <rdf:li rdf:resource="http://identifiers.org/kegg.compound/C05279"/>
                        </rdf:Bag>
                     </bqbiol:is>
                  </rdf:Description>
               </rdf:RDF>
            </annotation>
         </species>
         <species id="M_2ddecdicoa_x" initialConcentration="0" charge="0" name="2,6-dodecadienoylcoa" metaid="meta_M_2ddecdicoa_x" sboTerm="SBO:0000247" compartment="x">
            <notes>
               <html:body xmlns:html="http://www.w3.org/1999/xhtml">
                  <html:p>CHARGE: 0</html:p>
                  <html:p>FORMULA: C33H54N7O17P3S</html:p>
               </html:body>
            </notes>
            <annotation>
               <rdf:RDF>
                  <rdf:Description rdf:about="#meta_M_2ddecdicoa_x">
                     <bqbiol:is>
                        <rdf:Bag>
                           <rdf:li rdf:resource="http://identifiers.org/hmdb/HMDB11123"/>
                        </rdf:Bag>
                     </bqbiol:is>
                     <bqbiol:is>
                        <rdf:Bag>
                           <rdf:li rdf:resource="http://identifiers.org/kegg.compound/C05279"/>
                        </rdf:Bag>
                     </bqbiol:is>
                  </rdf:Description>
               </rdf:RDF>
            </annotation>
         </species>
         <species id="M_2decdicoa_m" initialConcentration="0" name="2,7-decadienoylcoa" sboTerm="SBO:0000247" compartment="m">
            <notes>
               <html:body xmlns:html="http://www.w3.org/1999/xhtml">
                  <html:p>CHARGE: -4</html:p>
                  <html:p>FORMULA: C31H46N7O17P3S</html:p>
               </html:body>
            </notes>
         </species>
         <species id="M_2decdicoa_x" initialConcentration="0" name="2,7-decadienoylcoa" sboTerm="SBO:0000247" compartment="x">
            <notes>
               <html:body xmlns:html="http://www.w3.org/1999/xhtml">
                  <html:p>CHARGE: -4</html:p>
                  <html:p>FORMULA: C31H46N7O17P3S</html:p>
               </html:body>
            </notes>
         </species>
         <species id="M_2docohexecoa_m" initialConcentration="0" name="2,7,10,13,16,19-docosahexenoylcoa" sboTerm="SBO:0000247" compartment="m">
            <notes>
               <html:body xmlns:html="http://www.w3.org/1999/xhtml">
                  <html:p>CHARGE: -4</html:p>
                  <html:p>FORMULA: C43H62N7O17P3S</html:p>
               </html:body>
            </notes>
         </species>
         <species id="M_2docopencoa_m" initialConcentration="0" name="2,7,10,13,16-docosapentenoylcoa" sboTerm="SBO:0000247" compartment="m">
            <notes>
               <html:body xmlns:html="http://www.w3.org/1999/xhtml">
                  <html:p>CHARGE: -4</html:p>
                  <html:p>FORMULA: C43H64N7O17P3S</html:p>
               </html:body>
            </notes>
         </species>
         <species id="M_2docopencoa_x" initialConcentration="0" name="2,7,10,13,16-docosapentenoylcoa" sboTerm="SBO:0000247" compartment="x">
            <notes>
               <html:body xmlns:html="http://www.w3.org/1999/xhtml">
                  <html:p>CHARGE: -4</html:p>
                  <html:p>FORMULA: C43H64N7O17P3S</html:p>
               </html:body>
            </notes>
         </species>
         <species id="M_2dodtricoa_m" initialConcentration="0" name="2,6,9-dodecatrienoylcoa" sboTerm="SBO:0000247" compartment="m">
            <notes>
               <html:body xmlns:html="http://www.w3.org/1999/xhtml">
                  <html:p>CHARGE: -4</html:p>
                  <html:p>FORMULA: C33H48N7O17P3S</html:p>
               </html:body>
            </notes>
         </species>
         <species id="M_2dodtricoa_x" initialConcentration="0" name="2,6,9-dodecatrienoylcoa" sboTerm="SBO:0000247" compartment="x">
            <notes>
               <html:body xmlns:html="http://www.w3.org/1999/xhtml">
                  <html:p>CHARGE: -4</html:p>
                  <html:p>FORMULA: C33H48N7O17P3S</html:p>
               </html:body>
            </notes>
         </species>
         <species id="M_2dp6mep_m" initialConcentration="0" charge="0" name="2-decaprenyl-6-methoxyphenol" metaid="meta_M_2dp6mep_m" sboTerm="SBO:0000247" compartment="m">
            <notes>
               <html:body xmlns:html="http://www.w3.org/1999/xhtml">
                  <html:p>CHARGE: 0</html:p>
                  <html:p>FORMULA: C57H88O2</html:p>
                  <html:p>SMILES: COc1cccc(C\C=C(/C)CC\C=C(/C)CC\C=C(/C)CC\C=C(/C)CC\C=C(/C)CC\C=C(/C)CC\C=C(/C)CC\C=C(/C)CC\C=C(/C)CCC=C(C)C)c1O</html:p>
               </html:body>
            </notes>
            <annotation>
               <rdf:RDF>
                  <rdf:Description rdf:about="#meta_M_2dp6mep_m">
                     <bqbiol:is>
                        <rdf:Bag>
                           <rdf:li rdf:resource="http://identifiers.org/inchi/InChI=1S/C57H88O2/c1-45(2)23-13-24-46(3)25-14-26-47(4)27-15-28-48(5)29-16-30-49(6)31-17-32-50(7)33-18-34-51(8)35-19-36-52(9)37-20-38-53(10)39-21-40-54(11)43-44-55-41-22-42-56(59-12)57(55)58/h22-23,25,27,29,31,33,35,37,39,41-43,58H,13-21,24,26,28,30,32,34,36,38,40,44H2,1-12H3/b46-25+,47-27+,48-29+,49-31+,50-33+,51-35+,52-37+,53-39+,54-43+"/>
                        </rdf:Bag>
                     </bqbiol:is>
                     <bqbiol:is>
                        <rdf:Bag>
                           <rdf:li rdf:resource="http://identifiers.org/chebi/CHEBI:50774"/>
                        </rdf:Bag>
                     </bqbiol:is>
                  </rdf:Description>
               </rdf:RDF>
            </annotation>
         </species>
         <species id="M_2dp6mobq_m" initialConcentration="0" charge="0" name="2-decaprenyl-6-methoxy-1,4-benzoquinone" metaid="meta_M_2dp6mobq_m" sboTerm="SBO:0000247" compartment="m">
            <notes>
               <html:body xmlns:html="http://www.w3.org/1999/xhtml">
                  <html:p>CHARGE: 0</html:p>
                  <html:p>FORMULA: C57H86O3</html:p>
                  <html:p>SMILES: COC1=CC(=O)C=C(C\C=C(/C)CC\C=C(/C)CC\C=C(/C)CC\C=C(/C)CC\C=C(/C)CC\C=C(/C)CC\C=C(/C)CC\C=C(/C)CC\C=C(/C)CCC=C(C)C)C1=O</html:p>
               </html:body>
            </notes>
            <annotation>
               <rdf:RDF>
                  <rdf:Description rdf:about="#meta_M_2dp6mobq_m">
                     <bqbiol:is>
                        <rdf:Bag>
                           <rdf:li rdf:resource="http://identifiers.org/inchi/InChI=1S/C57H86O3/c1-44(2)22-13-23-45(3)24-14-25-46(4)26-15-27-47(5)28-16-29-48(6)30-17-31-49(7)32-18-33-50(8)34-19-35-51(9)36-20-37-52(10)38-21-39-53(11)40-41-54-42-55(58)43-56(60-12)57(54)59/h22,24,26,28,30,32,34,36,38,40,42-43H,13-21,23,25,27,29,31,33,35,37,39,41H2,1-12H3/b45-24+,46-26+,47-28+,48-30+,49-32+,50-34+,51-36+,52-38+,53-40+"/>
                        </rdf:Bag>
                     </bqbiol:is>
                     <bqbiol:is>
                        <rdf:Bag>
                           <rdf:li rdf:resource="http://identifiers.org/chebi/CHEBI:50773"/>
                        </rdf:Bag>
                     </bqbiol:is>
                  </rdf:Description>
               </rdf:RDF>
            </annotation>
         </species>
         <species id="M_2dp6mobq_me_m" initialConcentration="0" charge="0" name="2-decaprenyl-6-methoxy-3-methyl-1,4-benzoquinone" metaid="meta_M_2dp6mobq_me_m" sboTerm="SBO:0000247" compartment="m">
            <notes>
               <html:body xmlns:html="http://www.w3.org/1999/xhtml">
                  <html:p>CHARGE: 0</html:p>
                  <html:p>FORMULA: C58H88O3</html:p>
                  <html:p>SMILES: COC1=CC(=O)C(C)=C(C\C=C(/C)CC\C=C(/C)CC\C=C(/C)CC\C=C(/C)CC\C=C(/C)CC\C=C(/C)CC\C=C(/C)CC\C=C(/C)CC\C=C(/C)CCC=C(C)C)C1=O</html:p>
               </html:body>
            </notes>
            <annotation>
               <rdf:RDF>
                  <rdf:Description rdf:about="#meta_M_2dp6mobq_me_m">
                     <bqbiol:is>
                        <rdf:Bag>
                           <rdf:li rdf:resource="http://identifiers.org/inchi/InChI=1S/C58H88O3/c1-44(2)23-14-24-45(3)25-15-26-46(4)27-16-28-47(5)29-17-30-48(6)31-18-32-49(7)33-19-34-50(8)35-20-36-51(9)37-21-38-52(10)39-22-40-53(11)41-42-55-54(12)56(59)43-57(61-13)58(55)60/h23,25,27,29,31,33,35,37,39,41,43H,14-22,24,26,28,30,32,34,36,38,40,42H2,1-13H3/b45-25+,46-27+,47-29+,48-31+,49-33+,50-35+,51-37+,52-39+,53-41+"/>
                        </rdf:Bag>
                     </bqbiol:is>
                     <bqbiol:is>
                        <rdf:Bag>
                           <rdf:li rdf:resource="http://identifiers.org/chebi/CHEBI:50772"/>
                        </rdf:Bag>
                     </bqbiol:is>
                  </rdf:Description>
               </rdf:RDF>
            </annotation>
         </species>
         <species id="M_2dpmhobq_m" initialConcentration="0" charge="0" name="2-decaprenyl-5-hydroxy-6-methoxy-3-methyl-1,4-benzoquinone" metaid="meta_M_2dpmhobq_m" sboTerm="SBO:0000247" compartment="m">
            <notes>
               <html:body xmlns:html="http://www.w3.org/1999/xhtml">
                  <html:p>CHARGE: 0</html:p>
                  <html:p>FORMULA: C58H88O4</html:p>
                  <html:p>SMILES: COC1=C(O)C(=O)C(C)=C(C\C=C(/C)CC\C=C(/C)CC\C=C(/C)CC\C=C(/C)CC\C=C(/C)CC\C=C(/C)CC\C=C(/C)CC\C=C(/C)CC\C=C(/C)CCC=C(C)C)C1=O</html:p>
               </html:body>
            </notes>
            <annotation>
               <rdf:RDF>
                  <rdf:Description rdf:about="#meta_M_2dpmhobq_m">
                     <bqbiol:is>
                        <rdf:Bag>
                           <rdf:li rdf:resource="http://identifiers.org/inchi/InChI=1S/C58H88O4/c1-43(2)23-14-24-44(3)25-15-26-45(4)27-16-28-46(5)29-17-30-47(6)31-18-32-48(7)33-19-34-49(8)35-20-36-50(9)37-21-38-51(10)39-22-40-52(11)41-42-54-53(12)55(59)57(61)58(62-13)56(54)60/h23,25,27,29,31,33,35,37,39,41,61H,14-22,24,26,28,30,32,34,36,38,40,42H2,1-13H3/b44-25+,45-27+,46-29+,47-31+,48-33+,49-35+,50-37+,51-39+,52-41+"/>
                        </rdf:Bag>
                     </bqbiol:is>
                     <bqbiol:is>
                        <rdf:Bag>
                           <rdf:li rdf:resource="http://identifiers.org/chebi/CHEBI:50771"/>
                        </rdf:Bag>
                     </bqbiol:is>
                  </rdf:Description>
               </rdf:RDF>
            </annotation>
         </species>
         <species id="M_2dr1p_c" initialConcentration="0" charge="-2" name="2-deoxy-D-ribofuranose 1-phosphate(2-)" metaid="meta_M_2dr1p_c" sboTerm="SBO:0000247" compartment="c">
            <notes>
               <html:body xmlns:html="http://www.w3.org/1999/xhtml">
                  <html:p>CHARGE: -2</html:p>
                  <html:p>FORMULA: C5H9O7P</html:p>
                  <html:p>SMILES: OC[C@H]1OC(C[C@@H]1O)OP([O-])([O-])=O</html:p>
               </html:body>
            </notes>
            <annotation>
               <rdf:RDF>
                  <rdf:Description rdf:about="#meta_M_2dr1p_c">
                     <bqbiol:is>
                        <rdf:Bag>
                           <rdf:li rdf:resource="http://identifiers.org/inchi/InChI=1S/C5H11O7P/c6-2-4-3(7)1-5(11-4)12-13(8,9)10/h3-7H,1-2H2,(H2,8,9,10)/p-2/t3-,4+,5?/m0/s1"/>
                        </rdf:Bag>
                     </bqbiol:is>
                     <bqbiol:is>
                        <rdf:Bag>
                           <rdf:li rdf:resource="http://identifiers.org/chebi/CHEBI:58576"/>
                        </rdf:Bag>
                     </bqbiol:is>
                  </rdf:Description>
               </rdf:RDF>
            </annotation>
         </species>
         <species id="M_2dr5p_c" initialConcentration="0" charge="-2" name="2-deoxy-D-ribose 5-phosphate(2-)" metaid="meta_M_2dr5p_c" sboTerm="SBO:0000247" compartment="c">
            <notes>
               <html:body xmlns:html="http://www.w3.org/1999/xhtml">
                  <html:p>CHARGE: -2</html:p>
                  <html:p>FORMULA: C5H9O7P</html:p>
                  <html:p>SMILES: O[C@H](COP([O-])([O-])=O)[C@@H](O)CC=O</html:p>
               </html:body>
            </notes>
            <annotation>
               <rdf:RDF>
                  <rdf:Description rdf:about="#meta_M_2dr5p_c">
                     <bqbiol:is>
                        <rdf:Bag>
                           <rdf:li rdf:resource="http://identifiers.org/inchi/InChI=1S/C5H11O7P/c6-2-1-4(7)5(8)3-12-13(9,10)11/h2,4-5,7-8H,1,3H2,(H2,9,10,11)/p-2/t4-,5+/m0/s1"/>
                        </rdf:Bag>
                     </bqbiol:is>
                     <bqbiol:is>
                        <rdf:Bag>
                           <rdf:li rdf:resource="http://identifiers.org/chebi/CHEBI:57651"/>
                        </rdf:Bag>
                     </bqbiol:is>
                  </rdf:Description>
               </rdf:RDF>
            </annotation>
         </species>
         <species id="M_2hb_c" initialConcentration="0" charge="-1" name="2-hydroxybutyric acid" metaid="meta_M_2hb_c" sboTerm="SBO:0000247" compartment="c">
            <notes>
               <html:body xmlns:html="http://www.w3.org/1999/xhtml">
                  <html:p>CHARGE: -1</html:p>
                  <html:p>FORMULA: C4H7O3</html:p>
                  <html:p>SMILES: CCC(O)C(O)=O</html:p>
               </html:body>
            </notes>
            <annotation>
               <rdf:RDF>
                  <rdf:Description rdf:about="#meta_M_2hb_c">
                     <bqbiol:isVersionOf>
                        <rdf:Bag>
                           <rdf:li rdf:resource="http://identifiers.org/inchi/InChI=1S/C4H8O3/c1-2-3(5)4(6)7/h3,5H,2H2,1H3,(H,6,7)"/>
                        </rdf:Bag>
                     </bqbiol:isVersionOf>
                     <bqbiol:isVersionOf>
                        <rdf:Bag>
                           <rdf:li rdf:resource="http://identifiers.org/chebi/CHEBI:1148"/>
                        </rdf:Bag>
                     </bqbiol:isVersionOf>
                  </rdf:Description>
               </rdf:RDF>
            </annotation>
         </species>
         <species id="M_2hb_e" initialConcentration="0" charge="-1" name="2-hydroxybutyric acid" metaid="meta_M_2hb_e" sboTerm="SBO:0000247" compartment="e">
            <notes>
               <html:body xmlns:html="http://www.w3.org/1999/xhtml">
                  <html:p>CHARGE: -1</html:p>
                  <html:p>FORMULA: C4H7O3</html:p>
                  <html:p>SMILES: CCC(O)C(O)=O</html:p>
               </html:body>
            </notes>
            <annotation>
               <rdf:RDF>
                  <rdf:Description rdf:about="#meta_M_2hb_e">
                     <bqbiol:isVersionOf>
                        <rdf:Bag>
                           <rdf:li rdf:resource="http://identifiers.org/inchi/InChI=1S/C4H8O3/c1-2-3(5)4(6)7/h3,5H,2H2,1H3,(H,6,7)"/>
                        </rdf:Bag>
                     </bqbiol:isVersionOf>
                     <bqbiol:isVersionOf>
                        <rdf:Bag>
                           <rdf:li rdf:resource="http://identifiers.org/chebi/CHEBI:1148"/>
                        </rdf:Bag>
                     </bqbiol:isVersionOf>
                  </rdf:Description>
               </rdf:RDF>
            </annotation>
         </species>
         <species id="M_2hexdtetcoa_m" initialConcentration="0" name="2,7,10,13-hexadecatetraenoylcoa" sboTerm="SBO:0000247" compartment="m">
            <notes>
               <html:body xmlns:html="http://www.w3.org/1999/xhtml">
                  <html:p>CHARGE: -4</html:p>
                  <html:p>FORMULA: C37H54N7O17P3S</html:p>
               </html:body>
            </notes>
         </species>
         <species id="M_2hexdtetcoa_x" initialConcentration="0" name="2,7,10,13-hexadecatetraenoylcoa" sboTerm="SBO:0000247" compartment="x">
            <notes>
               <html:body xmlns:html="http://www.w3.org/1999/xhtml">
                  <html:p>CHARGE: -4</html:p>
                  <html:p>FORMULA: C37H54N7O17P3S</html:p>
               </html:body>
            </notes>
         </species>
         <species id="M_2hexdtricoa_m" initialConcentration="0" name="2,7,10-hexadecatrienoylcoa" sboTerm="SBO:0000247" compartment="m">
            <notes>
               <html:body xmlns:html="http://www.w3.org/1999/xhtml">
                  <html:p>CHARGE: -4</html:p>
                  <html:p>FORMULA: C37H56N7O17P3S</html:p>
               </html:body>
            </notes>
         </species>
         <species id="M_2hexdtricoa_x" initialConcentration="0" name="2,7,10-hexadecatrienoylcoa" sboTerm="SBO:0000247" compartment="x">
            <notes>
               <html:body xmlns:html="http://www.w3.org/1999/xhtml">
                  <html:p>CHARGE: -4</html:p>
                  <html:p>FORMULA: C37H56N7O17P3S</html:p>
               </html:body>
            </notes>
         </species>
         <species id="M_2hyoxplac_c" initialConcentration="0" charge="-1" name="(2-hydroxyphenyl)acetic acid" metaid="meta_M_2hyoxplac_c" sboTerm="SBO:0000247" compartment="c">
            <notes>
               <html:body xmlns:html="http://www.w3.org/1999/xhtml">
                  <html:p>CHARGE: -1</html:p>
                  <html:p>FORMULA: C8H7O3</html:p>
                  <html:p>SMILES: OC(=O)Cc1ccccc1O</html:p>
               </html:body>
            </notes>
            <annotation>
               <rdf:RDF>
                  <rdf:Description rdf:about="#meta_M_2hyoxplac_c">
                     <bqbiol:isVersionOf>
                        <rdf:Bag>
                           <rdf:li rdf:resource="http://identifiers.org/inchi/InChI=1S/C8H8O3/c9-7-4-2-1-3-6(7)5-8(10)11/h1-4,9H,5H2,(H,10,11)"/>
                        </rdf:Bag>
                     </bqbiol:isVersionOf>
                     <bqbiol:isVersionOf>
                        <rdf:Bag>
                           <rdf:li rdf:resource="http://identifiers.org/chebi/CHEBI:28478"/>
                        </rdf:Bag>
                     </bqbiol:isVersionOf>
                  </rdf:Description>
               </rdf:RDF>
            </annotation>
         </species>
         <species id="M_2kmb_c" initialConcentration="0" charge="-1" name="4-methylthio-2-oxobutanoate" metaid="meta_M_2kmb_c" sboTerm="SBO:0000247" compartment="c">
            <notes>
               <html:body xmlns:html="http://www.w3.org/1999/xhtml">
                  <html:p>CHARGE: -1</html:p>
                  <html:p>FORMULA: C5H7O3S</html:p>
                  <html:p>SMILES: CSCCC(=O)C([O-])=O</html:p>
               </html:body>
            </notes>
            <annotation>
               <rdf:RDF>
                  <rdf:Description rdf:about="#meta_M_2kmb_c">
                     <bqbiol:is>
                        <rdf:Bag>
                           <rdf:li rdf:resource="http://identifiers.org/inchi/InChI=1S/C5H8O3S/c1-9-3-2-4(6)5(7)8/h2-3H2,1H3,(H,7,8)/p-1"/>
                        </rdf:Bag>
                     </bqbiol:is>
                     <bqbiol:is>
                        <rdf:Bag>
                           <rdf:li rdf:resource="http://identifiers.org/chebi/CHEBI:16723"/>
                        </rdf:Bag>
                     </bqbiol:is>
                  </rdf:Description>
               </rdf:RDF>
            </annotation>
         </species>
         <species id="M_2maacoa_m" initialConcentration="0" charge="-4" name="2-methylacetoacetyl-CoA(4-)" metaid="meta_M_2maacoa_m" sboTerm="SBO:0000247" compartment="m">
            <notes>
               <html:body xmlns:html="http://www.w3.org/1999/xhtml">
                  <html:p>CHARGE: -4</html:p>
                  <html:p>FORMULA: C26H38N7O18P3S</html:p>
                  <html:p>SMILES: CC(C(C)=O)C(=O)SCCNC(=O)CCNC(=O)[C@H](O)C(C)(C)COP([O-])(=O)OP([O-])(=O)OC[C@H]1O[C@H]([C@H](O)[C@@H]1OP([O-])([O-])=O)n1cnc2c(N)ncnc12</html:p>
               </html:body>
            </notes>
            <annotation>
               <rdf:RDF>
                  <rdf:Description rdf:about="#meta_M_2maacoa_m">
                     <bqbiol:is>
                        <rdf:Bag>
                           <rdf:li rdf:resource="http://identifiers.org/inchi/InChI=1S/C26H42N7O18P3S/c1-13(14(2)34)25(39)55-8-7-28-16(35)5-6-29-23(38)20(37)26(3,4)10-48-54(45,46)51-53(43,44)47-9-15-19(50-52(40,41)42)18(36)24(49-15)33-12-32-17-21(27)30-11-31-22(17)33/h11-13,15,18-20,24,36-37H,5-10H2,1-4H3,(H,28,35)(H,29,38)(H,43,44)(H,45,46)(H2,27,30,31)(H2,40,41,42)/p-4/t13?,15-,18-,19-,20+,24-/m1/s1"/>
                        </rdf:Bag>
                     </bqbiol:is>
                     <bqbiol:is>
                        <rdf:Bag>
                           <rdf:li rdf:resource="http://identifiers.org/chebi/CHEBI:57335"/>
                        </rdf:Bag>
                     </bqbiol:is>
                  </rdf:Description>
               </rdf:RDF>
            </annotation>
         </species>
         <species id="M_2mb2coa_c" initialConcentration="0" charge="-4" name="2-methylcrotonoyl-CoA(4-)" metaid="meta_M_2mb2coa_c" sboTerm="SBO:0000247" compartment="c">
            <notes>
               <html:body xmlns:html="http://www.w3.org/1999/xhtml">
                  <html:p>CHARGE: -4</html:p>
                  <html:p>FORMULA: C26H38N7O17P3S</html:p>
                  <html:p>SMILES: C\C=C(/C)C(=O)SCCNC(=O)CCNC(=O)[C@H](O)C(C)(C)COP([O-])(=O)OP([O-])(=O)OC[C@H]1O[C@H]([C@H](O)[C@@H]1OP([O-])([O-])=O)n1cnc2c(N)ncnc12</html:p>
               </html:body>
            </notes>
            <annotation>
               <rdf:RDF>
                  <rdf:Description rdf:about="#meta_M_2mb2coa_c">
                     <bqbiol:is>
                        <rdf:Bag>
                           <rdf:li rdf:resource="http://identifiers.org/inchi/InChI=1S/C26H42N7O17P3S/c1-5-14(2)25(38)54-9-8-28-16(34)6-7-29-23(37)20(36)26(3,4)11-47-53(44,45)50-52(42,43)46-10-15-19(49-51(39,40)41)18(35)24(48-15)33-13-32-17-21(27)30-12-31-22(17)33/h5,12-13,15,18-20,24,35-36H,6-11H2,1-4H3,(H,28,34)(H,29,37)(H,42,43)(H,44,45)(H2,27,30,31)(H2,39,40,41)/p-4/b14-5+/t15-,18-,19-,20+,24-/m1/s1"/>
                        </rdf:Bag>
                     </bqbiol:is>
                     <bqbiol:is>
                        <rdf:Bag>
                           <rdf:li rdf:resource="http://identifiers.org/chebi/CHEBI:57337"/>
                        </rdf:Bag>
                     </bqbiol:is>
                  </rdf:Description>
               </rdf:RDF>
            </annotation>
         </species>
         <species id="M_2mb2coa_m" initialConcentration="0" charge="-4" name="2-methylcrotonoyl-CoA(4-)" metaid="meta_M_2mb2coa_m" sboTerm="SBO:0000247" compartment="m">
            <notes>
               <html:body xmlns:html="http://www.w3.org/1999/xhtml">
                  <html:p>CHARGE: -4</html:p>
                  <html:p>FORMULA: C26H38N7O17P3S</html:p>
                  <html:p>SMILES: C\C=C(/C)C(=O)SCCNC(=O)CCNC(=O)[C@H](O)C(C)(C)COP([O-])(=O)OP([O-])(=O)OC[C@H]1O[C@H]([C@H](O)[C@@H]1OP([O-])([O-])=O)n1cnc2c(N)ncnc12</html:p>
               </html:body>
            </notes>
            <annotation>
               <rdf:RDF>
                  <rdf:Description rdf:about="#meta_M_2mb2coa_m">
                     <bqbiol:is>
                        <rdf:Bag>
                           <rdf:li rdf:resource="http://identifiers.org/inchi/InChI=1S/C26H42N7O17P3S/c1-5-14(2)25(38)54-9-8-28-16(34)6-7-29-23(37)20(36)26(3,4)11-47-53(44,45)50-52(42,43)46-10-15-19(49-51(39,40)41)18(35)24(48-15)33-13-32-17-21(27)30-12-31-22(17)33/h5,12-13,15,18-20,24,35-36H,6-11H2,1-4H3,(H,28,34)(H,29,37)(H,42,43)(H,44,45)(H2,27,30,31)(H2,39,40,41)/p-4/b14-5+/t15-,18-,19-,20+,24-/m1/s1"/>
                        </rdf:Bag>
                     </bqbiol:is>
                     <bqbiol:is>
                        <rdf:Bag>
                           <rdf:li rdf:resource="http://identifiers.org/chebi/CHEBI:57337"/>
                        </rdf:Bag>
                     </bqbiol:is>
                  </rdf:Description>
               </rdf:RDF>
            </annotation>
         </species>
         <species id="M_2mbcoa_m" initialConcentration="0" charge="-4" name="2-methylbutanoyl-CoA(4-)" metaid="meta_M_2mbcoa_m" sboTerm="SBO:0000247" compartment="m">
            <notes>
               <html:body xmlns:html="http://www.w3.org/1999/xhtml">
                  <html:p>CHARGE: -4</html:p>
                  <html:p>FORMULA: C26H40N7O17P3S</html:p>
                  <html:p>SMILES: CCC(C)C(=O)SCCNC(=O)CCNC(=O)[C@H](O)C(C)(C)COP([O-])(=O)OP([O-])(=O)OC[C@H]1O[C@H]([C@H](O)[C@@H]1OP([O-])([O-])=O)n1cnc2c(N)ncnc12</html:p>
               </html:body>
            </notes>
            <annotation>
               <rdf:RDF>
                  <rdf:Description rdf:about="#meta_M_2mbcoa_m">
                     <bqbiol:is>
                        <rdf:Bag>
                           <rdf:li rdf:resource="http://identifiers.org/inchi/InChI=1S/C26H44N7O17P3S/c1-5-14(2)25(38)54-9-8-28-16(34)6-7-29-23(37)20(36)26(3,4)11-47-53(44,45)50-52(42,43)46-10-15-19(49-51(39,40)41)18(35)24(48-15)33-13-32-17-21(27)30-12-31-22(17)33/h12-15,18-20,24,35-36H,5-11H2,1-4H3,(H,28,34)(H,29,37)(H,42,43)(H,44,45)(H2,27,30,31)(H2,39,40,41)/p-4/t14?,15-,18-,19-,20+,24-/m1/s1"/>
                        </rdf:Bag>
                     </bqbiol:is>
                     <bqbiol:is>
                        <rdf:Bag>
                           <rdf:li rdf:resource="http://identifiers.org/chebi/CHEBI:57336"/>
                        </rdf:Bag>
                     </bqbiol:is>
                  </rdf:Description>
               </rdf:RDF>
            </annotation>
         </species>
         <species id="M_2mcacn_c" initialConcentration="0" charge="-3" name="(Z)-but-2-ene-1,2,3-tricarboxylate" metaid="meta_M_2mcacn_c" sboTerm="SBO:0000247" compartment="c">
            <notes>
               <html:body xmlns:html="http://www.w3.org/1999/xhtml">
                  <html:p>CHARGE: -3</html:p>
                  <html:p>FORMULA: C7H5O6</html:p>
                  <html:p>SMILES: C\C(C([O-])=O)=C(/CC([O-])=O)C([O-])=O</html:p>
               </html:body>
            </notes>
            <annotation>
               <rdf:RDF>
                  <rdf:Description rdf:about="#meta_M_2mcacn_c">
                     <bqbiol:is>
                        <rdf:Bag>
                           <rdf:li rdf:resource="http://identifiers.org/inchi/InChI=1S/C7H8O6/c1-3(6(10)11)4(7(12)13)2-5(8)9/h2H2,1H3,(H,8,9)(H,10,11)(H,12,13)/p-3/b4-3-"/>
                        </rdf:Bag>
                     </bqbiol:is>
                     <bqbiol:is>
                        <rdf:Bag>
                           <rdf:li rdf:resource="http://identifiers.org/chebi/CHEBI:57872"/>
                        </rdf:Bag>
                     </bqbiol:is>
                  </rdf:Description>
               </rdf:RDF>
            </annotation>
         </species>
         <species id="M_2mcit_c" initialConcentration="0" charge="-3" name="2-methylcitrate(3-)" metaid="meta_M_2mcit_c" sboTerm="SBO:0000247" compartment="c">
            <notes>
               <html:body xmlns:html="http://www.w3.org/1999/xhtml">
                  <html:p>CHARGE: -3</html:p>
                  <html:p>FORMULA: C7H7O7</html:p>
                  <html:p>SMILES: CC(C([O-])=O)C(O)(CC([O-])=O)C([O-])=O</html:p>
               </html:body>
            </notes>
            <annotation>
               <rdf:RDF>
                  <rdf:Description rdf:about="#meta_M_2mcit_c">
                     <bqbiol:is>
                        <rdf:Bag>
                           <rdf:li rdf:resource="http://identifiers.org/inchi/InChI=1S/C7H10O7/c1-3(5(10)11)7(14,6(12)13)2-4(8)9/h3,14H,2H2,1H3,(H,8,9)(H,10,11)(H,12,13)/p-3"/>
                        </rdf:Bag>
                     </bqbiol:is>
                     <bqbiol:is>
                        <rdf:Bag>
                           <rdf:li rdf:resource="http://identifiers.org/chebi/CHEBI:15598"/>
                        </rdf:Bag>
                     </bqbiol:is>
                  </rdf:Description>
               </rdf:RDF>
            </annotation>
         </species>
         <species id="M_2mcit_e" initialConcentration="0" charge="-3" name="2-methylcitrate(3-)" metaid="meta_M_2mcit_e" sboTerm="SBO:0000247" compartment="e">
            <notes>
               <html:body xmlns:html="http://www.w3.org/1999/xhtml">
                  <html:p>CHARGE: -3</html:p>
                  <html:p>FORMULA: C7H7O7</html:p>
                  <html:p>SMILES: CC(C([O-])=O)C(O)(CC([O-])=O)C([O-])=O</html:p>
               </html:body>
            </notes>
            <annotation>
               <rdf:RDF>
                  <rdf:Description rdf:about="#meta_M_2mcit_e">
                     <bqbiol:is>
                        <rdf:Bag>
                           <rdf:li rdf:resource="http://identifiers.org/inchi/InChI=1S/C7H10O7/c1-3(5(10)11)7(14,6(12)13)2-4(8)9/h3,14H,2H2,1H3,(H,8,9)(H,10,11)(H,12,13)/p-3"/>
                        </rdf:Bag>
                     </bqbiol:is>
                     <bqbiol:is>
                        <rdf:Bag>
                           <rdf:li rdf:resource="http://identifiers.org/chebi/CHEBI:15598"/>
                        </rdf:Bag>
                     </bqbiol:is>
                  </rdf:Description>
               </rdf:RDF>
            </annotation>
         </species>
         <species id="M_2mop_c" initialConcentration="0" charge="-1" name="2-methyl-3-oxopropanoate" metaid="meta_M_2mop_c" sboTerm="SBO:0000247" compartment="c">
            <notes>
               <html:body xmlns:html="http://www.w3.org/1999/xhtml">
                  <html:p>CHARGE: -1</html:p>
                  <html:p>FORMULA: C4H5O3</html:p>
                  <html:p>SMILES: CC(C=O)C([O-])=O</html:p>
               </html:body>
            </notes>
            <annotation>
               <rdf:RDF>
                  <rdf:Description rdf:about="#meta_M_2mop_c">
                     <bqbiol:is>
                        <rdf:Bag>
                           <rdf:li rdf:resource="http://identifiers.org/inchi/InChI=1S/C4H6O3/c1-3(2-5)4(6)7/h2-3H,1H3,(H,6,7)/p-1"/>
                        </rdf:Bag>
                     </bqbiol:is>
                     <bqbiol:is>
                        <rdf:Bag>
                           <rdf:li rdf:resource="http://identifiers.org/chebi/CHEBI:57700"/>
                        </rdf:Bag>
                     </bqbiol:is>
                  </rdf:Description>
               </rdf:RDF>
            </annotation>
         </species>
         <species id="M_2mop_m" initialConcentration="0" charge="-1" name="2-methyl-3-oxopropanoate" metaid="meta_M_2mop_m" sboTerm="SBO:0000247" compartment="m">
            <notes>
               <html:body xmlns:html="http://www.w3.org/1999/xhtml">
                  <html:p>CHARGE: -1</html:p>
                  <html:p>FORMULA: C4H5O3</html:p>
                  <html:p>SMILES: CC(C=O)C([O-])=O</html:p>
               </html:body>
            </notes>
            <annotation>
               <rdf:RDF>
                  <rdf:Description rdf:about="#meta_M_2mop_m">
                     <bqbiol:is>
                        <rdf:Bag>
                           <rdf:li rdf:resource="http://identifiers.org/inchi/InChI=1S/C4H6O3/c1-3(2-5)4(6)7/h2-3H,1H3,(H,6,7)/p-1"/>
                        </rdf:Bag>
                     </bqbiol:is>
                     <bqbiol:is>
                        <rdf:Bag>
                           <rdf:li rdf:resource="http://identifiers.org/chebi/CHEBI:57700"/>
                        </rdf:Bag>
                     </bqbiol:is>
                  </rdf:Description>
               </rdf:RDF>
            </annotation>
         </species>
         <species id="M_2mp2coa_m" initialConcentration="0" charge="-4" name="methacrylyl-CoA" metaid="meta_M_2mp2coa_m" sboTerm="SBO:0000247" compartment="m">
            <notes>
               <html:body xmlns:html="http://www.w3.org/1999/xhtml">
                  <html:p>CHARGE: -4</html:p>
                  <html:p>FORMULA: C25H36N7O17P3S</html:p>
                  <html:p>SMILES: CC(=C)C(=O)SCCNC(=O)CCNC(=O)[C@H](O)C(C)(C)COP(O)(=O)OP(O)(=O)OC[C@H]1O[C@H]([C@H](O)[C@@H]1OP(O)(O)=O)n1cnc2c(N)ncnc12</html:p>
               </html:body>
            </notes>
            <annotation>
               <rdf:RDF>
                  <rdf:Description rdf:about="#meta_M_2mp2coa_m">
                     <bqbiol:isVersionOf>
                        <rdf:Bag>
                           <rdf:li rdf:resource="http://identifiers.org/inchi/InChI=1S/C25H40N7O17P3S/c1-13(2)24(37)53-8-7-27-15(33)5-6-28-22(36)19(35)25(3,4)10-46-52(43,44)49-51(41,42)45-9-14-18(48-50(38,39)40)17(34)23(47-14)32-12-31-16-20(26)29-11-30-21(16)32/h11-12,14,17-19,23,34-35H,1,5-10H2,2-4H3,(H,27,33)(H,28,36)(H,41,42)(H,43,44)(H2,26,29,30)(H2,38,39,40)/t14-,17-,18-,19+,23-/m1/s1"/>
                        </rdf:Bag>
                     </bqbiol:isVersionOf>
                     <bqbiol:isVersionOf>
                        <rdf:Bag>
                           <rdf:li rdf:resource="http://identifiers.org/chebi/CHEBI:27754"/>
                        </rdf:Bag>
                     </bqbiol:isVersionOf>
                  </rdf:Description>
               </rdf:RDF>
            </annotation>
         </species>
         <species id="M_2mpdhl_m" initialConcentration="0" charge="0" name="S(8)-(2-methylpropanoyl)dihydrolipoamide" metaid="meta_M_2mpdhl_m" sboTerm="SBO:0000247" compartment="m">
            <notes>
               <html:body xmlns:html="http://www.w3.org/1999/xhtml">
                  <html:p>CHARGE: 0</html:p>
                  <html:p>FORMULA: C12H23NO2S2</html:p>
                  <html:p>SMILES: CC(C)C(=O)SCCC(S)CCCCC(N)=O</html:p>
               </html:body>
            </notes>
            <annotation>
               <rdf:RDF>
                  <rdf:Description rdf:about="#meta_M_2mpdhl_m">
                     <bqbiol:is>
                        <rdf:Bag>
                           <rdf:li rdf:resource="http://identifiers.org/inchi/InChI=1S/C12H23NO2S2/c1-9(2)12(15)17-8-7-10(16)5-3-4-6-11(13)14/h9-10,16H,3-8H2,1-2H3,(H2,13,14)"/>
                        </rdf:Bag>
                     </bqbiol:is>
                     <bqbiol:is>
                        <rdf:Bag>
                           <rdf:li rdf:resource="http://identifiers.org/chebi/CHEBI:17577"/>
                        </rdf:Bag>
                     </bqbiol:is>
                  </rdf:Description>
               </rdf:RDF>
            </annotation>
         </species>
         <species id="M_2obut_c" initialConcentration="0" charge="-1" name="2-oxobutanoate" metaid="meta_M_2obut_c" sboTerm="SBO:0000247" compartment="c">
            <notes>
               <html:body xmlns:html="http://www.w3.org/1999/xhtml">
                  <html:p>CHARGE: -1</html:p>
                  <html:p>FORMULA: C4H5O3</html:p>
                  <html:p>SMILES: CCC(=O)C([O-])=O</html:p>
               </html:body>
            </notes>
            <annotation>
               <rdf:RDF>
                  <rdf:Description rdf:about="#meta_M_2obut_c">
                     <bqbiol:is>
                        <rdf:Bag>
                           <rdf:li rdf:resource="http://identifiers.org/inchi/InChI=1S/C4H6O3/c1-2-3(5)4(6)7/h2H2,1H3,(H,6,7)/p-1"/>
                        </rdf:Bag>
                     </bqbiol:is>
                     <bqbiol:is>
                        <rdf:Bag>
                           <rdf:li rdf:resource="http://identifiers.org/chebi/CHEBI:16763"/>
                        </rdf:Bag>
                     </bqbiol:is>
                  </rdf:Description>
               </rdf:RDF>
            </annotation>
         </species>
         <species id="M_2obut_m" initialConcentration="0" charge="-1" name="2-oxobutanoate" metaid="meta_M_2obut_m" sboTerm="SBO:0000247" compartment="m">
            <notes>
               <html:body xmlns:html="http://www.w3.org/1999/xhtml">
                  <html:p>CHARGE: -1</html:p>
                  <html:p>FORMULA: C4H5O3</html:p>
                  <html:p>SMILES: CCC(=O)C([O-])=O</html:p>
               </html:body>
            </notes>
            <annotation>
               <rdf:RDF>
                  <rdf:Description rdf:about="#meta_M_2obut_m">
                     <bqbiol:is>
                        <rdf:Bag>
                           <rdf:li rdf:resource="http://identifiers.org/inchi/InChI=1S/C4H6O3/c1-2-3(5)4(6)7/h2H2,1H3,(H,6,7)/p-1"/>
                        </rdf:Bag>
                     </bqbiol:is>
                     <bqbiol:is>
                        <rdf:Bag>
                           <rdf:li rdf:resource="http://identifiers.org/chebi/CHEBI:16763"/>
                        </rdf:Bag>
                     </bqbiol:is>
                  </rdf:Description>
               </rdf:RDF>
            </annotation>
         </species>
         <species id="M_2octdectecoa_m" initialConcentration="0" name="2,6,9,12-octadecatetraenoylcoa" sboTerm="SBO:0000247" compartment="m">
            <notes>
               <html:body xmlns:html="http://www.w3.org/1999/xhtml">
                  <html:p>CHARGE: -4</html:p>
                  <html:p>FORMULA: C39H58N7O17P3S</html:p>
               </html:body>
            </notes>
         </species>
         <species id="M_2octdectecoa_x" initialConcentration="0" name="2,6,9,12-octadecatetraenoylcoa" sboTerm="SBO:0000247" compartment="x">
            <notes>
               <html:body xmlns:html="http://www.w3.org/1999/xhtml">
                  <html:p>CHARGE: -4</html:p>
                  <html:p>FORMULA: C39H58N7O17P3S</html:p>
               </html:body>
            </notes>
         </species>
         <species id="M_2octpencoa_m" initialConcentration="0" name="2,6,9,12,15-octadecapentenoylcoa" sboTerm="SBO:0000247" compartment="m">
            <notes>
               <html:body xmlns:html="http://www.w3.org/1999/xhtml">
                  <html:p>CHARGE: -4</html:p>
                  <html:p>FORMULA: C39H56N7O17P3S</html:p>
               </html:body>
            </notes>
         </species>
         <species id="M_2oxoadp_c" initialConcentration="0" charge="-2" name="2-oxoadipate(2-)" metaid="meta_M_2oxoadp_c" sboTerm="SBO:0000247" compartment="c">
            <notes>
               <html:body xmlns:html="http://www.w3.org/1999/xhtml">
                  <html:p>CHARGE: -2</html:p>
                  <html:p>FORMULA: C6H6O5</html:p>
                  <html:p>SMILES: [O-]C(=O)CCCC(=O)C([O-])=O</html:p>
               </html:body>
            </notes>
            <annotation>
               <rdf:RDF>
                  <rdf:Description rdf:about="#meta_M_2oxoadp_c">
                     <bqbiol:is>
                        <rdf:Bag>
                           <rdf:li rdf:resource="http://identifiers.org/inchi/InChI=1S/C6H8O5/c7-4(6(10)11)2-1-3-5(8)9/h1-3H2,(H,8,9)(H,10,11)/p-2"/>
                        </rdf:Bag>
                     </bqbiol:is>
                     <bqbiol:is>
                        <rdf:Bag>
                           <rdf:li rdf:resource="http://identifiers.org/chebi/CHEBI:57499"/>
                        </rdf:Bag>
                     </bqbiol:is>
                  </rdf:Description>
               </rdf:RDF>
            </annotation>
         </species>
         <species id="M_2oxoadp_m" initialConcentration="0" charge="-2" name="2-oxoadipate(2-)" metaid="meta_M_2oxoadp_m" sboTerm="SBO:0000247" compartment="m">
            <notes>
               <html:body xmlns:html="http://www.w3.org/1999/xhtml">
                  <html:p>CHARGE: -2</html:p>
                  <html:p>FORMULA: C6H6O5</html:p>
                  <html:p>SMILES: [O-]C(=O)CCCC(=O)C([O-])=O</html:p>
               </html:body>
            </notes>
            <annotation>
               <rdf:RDF>
                  <rdf:Description rdf:about="#meta_M_2oxoadp_m">
                     <bqbiol:is>
                        <rdf:Bag>
                           <rdf:li rdf:resource="http://identifiers.org/inchi/InChI=1S/C6H8O5/c7-4(6(10)11)2-1-3-5(8)9/h1-3H2,(H,8,9)(H,10,11)/p-2"/>
                        </rdf:Bag>
                     </bqbiol:is>
                     <bqbiol:is>
                        <rdf:Bag>
                           <rdf:li rdf:resource="http://identifiers.org/chebi/CHEBI:57499"/>
                        </rdf:Bag>
                     </bqbiol:is>
                  </rdf:Description>
               </rdf:RDF>
            </annotation>
         </species>
         <species id="M_2pg_c" initialConcentration="0" charge="-3" name="2-phosphonato-D-glycerate(3-)" metaid="meta_M_2pg_c" sboTerm="SBO:0000247" compartment="c">
            <notes>
               <html:body xmlns:html="http://www.w3.org/1999/xhtml">
                  <html:p>CHARGE: -3</html:p>
                  <html:p>FORMULA: C3H4O7P</html:p>
                  <html:p>SMILES: OC[C@@H](OP([O-])([O-])=O)C([O-])=O</html:p>
               </html:body>
            </notes>
            <annotation>
               <rdf:RDF>
                  <rdf:Description rdf:about="#meta_M_2pg_c">
                     <bqbiol:is>
                        <rdf:Bag>
                           <rdf:li rdf:resource="http://identifiers.org/inchi/InChI=1S/C3H7O7P/c4-1-2(3(5)6)10-11(7,8)9/h2,4H,1H2,(H,5,6)(H2,7,8,9)/p-3/t2-/m1/s1"/>
                        </rdf:Bag>
                     </bqbiol:is>
                     <bqbiol:is>
                        <rdf:Bag>
                           <rdf:li rdf:resource="http://identifiers.org/chebi/CHEBI:58289"/>
                        </rdf:Bag>
                     </bqbiol:is>
                  </rdf:Description>
               </rdf:RDF>
            </annotation>
         </species>
         <species id="M_2pglyc_c" initialConcentration="0" charge="-3" name="2-phosphonatoglycolate(3-)" metaid="meta_M_2pglyc_c" sboTerm="SBO:0000247" compartment="c">
            <notes>
               <html:body xmlns:html="http://www.w3.org/1999/xhtml">
                  <html:p>CHARGE: -3</html:p>
                  <html:p>FORMULA: C2H2O6P</html:p>
                  <html:p>SMILES: [O-]C(=O)COP([O-])([O-])=O</html:p>
               </html:body>
            </notes>
            <annotation>
               <rdf:RDF>
                  <rdf:Description rdf:about="#meta_M_2pglyc_c">
                     <bqbiol:is>
                        <rdf:Bag>
                           <rdf:li rdf:resource="http://identifiers.org/inchi/InChI=1S/C2H5O6P/c3-2(4)1-8-9(5,6)7/h1H2,(H,3,4)(H2,5,6,7)/p-3"/>
                        </rdf:Bag>
                     </bqbiol:is>
                     <bqbiol:is>
                        <rdf:Bag>
                           <rdf:li rdf:resource="http://identifiers.org/chebi/CHEBI:58033"/>
                        </rdf:Bag>
                     </bqbiol:is>
                  </rdf:Description>
               </rdf:RDF>
            </annotation>
         </species>
         <species id="M_34dhcinm_c" initialConcentration="0" charge="-1" name="trans-caffeate" metaid="meta_M_34dhcinm_c" sboTerm="SBO:0000247" compartment="c">
            <notes>
               <html:body xmlns:html="http://www.w3.org/1999/xhtml">
                  <html:p>CHARGE: -1</html:p>
                  <html:p>FORMULA: C9H7O4</html:p>
                  <html:p>SMILES: Oc1ccc(\C=C\C([O-])=O)cc1O</html:p>
               </html:body>
            </notes>
            <annotation>
               <rdf:RDF>
                  <rdf:Description rdf:about="#meta_M_34dhcinm_c">
                     <bqbiol:is>
                        <rdf:Bag>
                           <rdf:li rdf:resource="http://identifiers.org/inchi/InChI=1S/C9H8O4/c10-7-3-1-6(5-8(7)11)2-4-9(12)13/h1-5,10-11H,(H,12,13)/p-1/b4-2+"/>
                        </rdf:Bag>
                     </bqbiol:is>
                     <bqbiol:is>
                        <rdf:Bag>
                           <rdf:li rdf:resource="http://identifiers.org/chebi/CHEBI:57770"/>
                        </rdf:Bag>
                     </bqbiol:is>
                  </rdf:Description>
               </rdf:RDF>
            </annotation>
         </species>
         <species id="M_34dhmald_c" initialConcentration="0" charge="0" name="3,4-dihydroxymandelaldehyde" metaid="meta_M_34dhmald_c" sboTerm="SBO:0000247" compartment="c">
            <notes>
               <html:body xmlns:html="http://www.w3.org/1999/xhtml">
                  <html:p>CHARGE: 0</html:p>
                  <html:p>FORMULA: C8H8O4</html:p>
                  <html:p>SMILES: [H]C(=O)C(O)c1ccc(O)c(O)c1</html:p>
               </html:body>
            </notes>
            <annotation>
               <rdf:RDF>
                  <rdf:Description rdf:about="#meta_M_34dhmald_c">
                     <bqbiol:is>
                        <rdf:Bag>
                           <rdf:li rdf:resource="http://identifiers.org/inchi/InChI=1S/C8H8O4/c9-4-8(12)5-1-2-6(10)7(11)3-5/h1-4,8,10-12H"/>
                        </rdf:Bag>
                     </bqbiol:is>
                     <bqbiol:is>
                        <rdf:Bag>
                           <rdf:li rdf:resource="http://identifiers.org/chebi/CHEBI:27852"/>
                        </rdf:Bag>
                     </bqbiol:is>
                  </rdf:Description>
               </rdf:RDF>
            </annotation>
         </species>
         <species id="M_34dhmald_m" initialConcentration="0" charge="0" name="3,4-dihydroxymandelaldehyde" metaid="meta_M_34dhmald_m" sboTerm="SBO:0000247" compartment="m">
            <notes>
               <html:body xmlns:html="http://www.w3.org/1999/xhtml">
                  <html:p>CHARGE: 0</html:p>
                  <html:p>FORMULA: C8H8O4</html:p>
                  <html:p>SMILES: [H]C(=O)C(O)c1ccc(O)c(O)c1</html:p>
               </html:body>
            </notes>
            <annotation>
               <rdf:RDF>
                  <rdf:Description rdf:about="#meta_M_34dhmald_m">
                     <bqbiol:is>
                        <rdf:Bag>
                           <rdf:li rdf:resource="http://identifiers.org/inchi/InChI=1S/C8H8O4/c9-4-8(12)5-1-2-6(10)7(11)3-5/h1-4,8,10-12H"/>
                        </rdf:Bag>
                     </bqbiol:is>
                     <bqbiol:is>
                        <rdf:Bag>
                           <rdf:li rdf:resource="http://identifiers.org/chebi/CHEBI:27852"/>
                        </rdf:Bag>
                     </bqbiol:is>
                  </rdf:Description>
               </rdf:RDF>
            </annotation>
         </species>
         <species id="M_34dhoxmand_c" initialConcentration="0" charge="-1" name="3,4-dihydroxymandelic acid" metaid="meta_M_34dhoxmand_c" sboTerm="SBO:0000247" compartment="c">
            <notes>
               <html:body xmlns:html="http://www.w3.org/1999/xhtml">
                  <html:p>CHARGE: -1</html:p>
                  <html:p>FORMULA: C8H7O5</html:p>
                  <html:p>SMILES: OC(C(O)=O)c1ccc(O)c(O)c1</html:p>
               </html:body>
            </notes>
            <annotation>
               <rdf:RDF>
                  <rdf:Description rdf:about="#meta_M_34dhoxmand_c">
                     <bqbiol:isVersionOf>
                        <rdf:Bag>
                           <rdf:li rdf:resource="http://identifiers.org/inchi/InChI=1S/C8H8O5/c9-5-2-1-4(3-6(5)10)7(11)8(12)13/h1-3,7,9-11H,(H,12,13)"/>
                        </rdf:Bag>
                     </bqbiol:isVersionOf>
                     <bqbiol:isVersionOf>
                        <rdf:Bag>
                           <rdf:li rdf:resource="http://identifiers.org/chebi/CHEBI:27637"/>
                        </rdf:Bag>
                     </bqbiol:isVersionOf>
                  </rdf:Description>
               </rdf:RDF>
            </annotation>
         </species>
         <species id="M_34dhoxmand_m" initialConcentration="0" charge="-1" name="3,4-dihydroxymandelic acid" metaid="meta_M_34dhoxmand_m" sboTerm="SBO:0000247" compartment="m">
            <notes>
               <html:body xmlns:html="http://www.w3.org/1999/xhtml">
                  <html:p>CHARGE: -1</html:p>
                  <html:p>FORMULA: C8H7O5</html:p>
                  <html:p>SMILES: OC(C(O)=O)c1ccc(O)c(O)c1</html:p>
               </html:body>
            </notes>
            <annotation>
               <rdf:RDF>
                  <rdf:Description rdf:about="#meta_M_34dhoxmand_m">
                     <bqbiol:isVersionOf>
                        <rdf:Bag>
                           <rdf:li rdf:resource="http://identifiers.org/inchi/InChI=1S/C8H8O5/c9-5-2-1-4(3-6(5)10)7(11)8(12)13/h1-3,7,9-11H,(H,12,13)"/>
                        </rdf:Bag>
                     </bqbiol:isVersionOf>
                     <bqbiol:isVersionOf>
                        <rdf:Bag>
                           <rdf:li rdf:resource="http://identifiers.org/chebi/CHEBI:27637"/>
                        </rdf:Bag>
                     </bqbiol:isVersionOf>
                  </rdf:Description>
               </rdf:RDF>
            </annotation>
         </species>
         <species id="M_34dhoxpeg_c" initialConcentration="0" charge="0" name="3,4-dihydroxyphenylethyleneglycol" metaid="meta_M_34dhoxpeg_c" sboTerm="SBO:0000247" compartment="c">
            <notes>
               <html:body xmlns:html="http://www.w3.org/1999/xhtml">
                  <html:p>CHARGE: 0</html:p>
                  <html:p>FORMULA: C8H10O4</html:p>
                  <html:p>SMILES: OCC(O)c1ccc(O)c(O)c1</html:p>
               </html:body>
            </notes>
            <annotation>
               <rdf:RDF>
                  <rdf:Description rdf:about="#meta_M_34dhoxpeg_c">
                     <bqbiol:is>
                        <rdf:Bag>
                           <rdf:li rdf:resource="http://identifiers.org/inchi/InChI=1S/C8H10O4/c9-4-8(12)5-1-2-6(10)7(11)3-5/h1-3,8-12H,4H2"/>
                        </rdf:Bag>
                     </bqbiol:is>
                     <bqbiol:is>
                        <rdf:Bag>
                           <rdf:li rdf:resource="http://identifiers.org/chebi/CHEBI:1387"/>
                        </rdf:Bag>
                     </bqbiol:is>
                  </rdf:Description>
               </rdf:RDF>
            </annotation>
         </species>
         <species id="M_34dhoxpeg_e" initialConcentration="0" charge="0" name="3,4-dihydroxyphenylethyleneglycol" metaid="meta_M_34dhoxpeg_e" sboTerm="SBO:0000247" compartment="e">
            <notes>
               <html:body xmlns:html="http://www.w3.org/1999/xhtml">
                  <html:p>CHARGE: 0</html:p>
                  <html:p>FORMULA: C8H10O4</html:p>
                  <html:p>SMILES: OCC(O)c1ccc(O)c(O)c1</html:p>
               </html:body>
            </notes>
            <annotation>
               <rdf:RDF>
                  <rdf:Description rdf:about="#meta_M_34dhoxpeg_e">
                     <bqbiol:is>
                        <rdf:Bag>
                           <rdf:li rdf:resource="http://identifiers.org/inchi/InChI=1S/C8H10O4/c9-4-8(12)5-1-2-6(10)7(11)3-5/h1-3,8-12H,4H2"/>
                        </rdf:Bag>
                     </bqbiol:is>
                     <bqbiol:is>
                        <rdf:Bag>
                           <rdf:li rdf:resource="http://identifiers.org/chebi/CHEBI:1387"/>
                        </rdf:Bag>
                     </bqbiol:is>
                  </rdf:Description>
               </rdf:RDF>
            </annotation>
         </species>
         <species id="M_34dhpac_c" initialConcentration="0" charge="0" name="3,4-dihydroxyphenylacetaldehyde" metaid="meta_M_34dhpac_c" sboTerm="SBO:0000247" compartment="c">
            <notes>
               <html:body xmlns:html="http://www.w3.org/1999/xhtml">
                  <html:p>CHARGE: 0</html:p>
                  <html:p>FORMULA: C8H8O3</html:p>
                  <html:p>SMILES: [H]C(=O)Cc1ccc(O)c(O)c1</html:p>
               </html:body>
            </notes>
            <annotation>
               <rdf:RDF>
                  <rdf:Description rdf:about="#meta_M_34dhpac_c">
                     <bqbiol:is>
                        <rdf:Bag>
                           <rdf:li rdf:resource="http://identifiers.org/inchi/InChI=1S/C8H8O3/c9-4-3-6-1-2-7(10)8(11)5-6/h1-2,4-5,10-11H,3H2"/>
                        </rdf:Bag>
                     </bqbiol:is>
                     <bqbiol:is>
                        <rdf:Bag>
                           <rdf:li rdf:resource="http://identifiers.org/chebi/CHEBI:27978"/>
                        </rdf:Bag>
                     </bqbiol:is>
                  </rdf:Description>
               </rdf:RDF>
            </annotation>
         </species>
         <species id="M_34dhpha_c" initialConcentration="0" charge="-1" name="(3,4-dihydroxyphenyl)acetate" metaid="meta_M_34dhpha_c" sboTerm="SBO:0000247" compartment="c">
            <notes>
               <html:body xmlns:html="http://www.w3.org/1999/xhtml">
                  <html:p>CHARGE: -1</html:p>
                  <html:p>FORMULA: C8H7O4</html:p>
                  <html:p>SMILES: Oc1ccc(CC([O-])=O)cc1O</html:p>
               </html:body>
            </notes>
            <annotation>
               <rdf:RDF>
                  <rdf:Description rdf:about="#meta_M_34dhpha_c">
                     <bqbiol:is>
                        <rdf:Bag>
                           <rdf:li rdf:resource="http://identifiers.org/inchi/InChI=1S/C8H8O4/c9-6-2-1-5(3-7(6)10)4-8(11)12/h1-3,9-10H,4H2,(H,11,12)/p-1"/>
                        </rdf:Bag>
                     </bqbiol:is>
                     <bqbiol:is>
                        <rdf:Bag>
                           <rdf:li rdf:resource="http://identifiers.org/chebi/CHEBI:17612"/>
                        </rdf:Bag>
                     </bqbiol:is>
                  </rdf:Description>
               </rdf:RDF>
            </annotation>
         </species>
         <species id="M_34dhphe_c" initialConcentration="0" charge="0" name="L-dopa" metaid="meta_M_34dhphe_c" sboTerm="SBO:0000247" compartment="c">
            <notes>
               <html:body xmlns:html="http://www.w3.org/1999/xhtml">
                  <html:p>CHARGE: 0</html:p>
                  <html:p>FORMULA: C9H11NO4</html:p>
                  <html:p>SMILES: N[C@@H](Cc1ccc(O)c(O)c1)C(O)=O</html:p>
               </html:body>
            </notes>
            <annotation>
               <rdf:RDF>
                  <rdf:Description rdf:about="#meta_M_34dhphe_c">
                     <bqbiol:is>
                        <rdf:Bag>
                           <rdf:li rdf:resource="http://identifiers.org/inchi/InChI=1S/C9H11NO4/c10-6(9(13)14)3-5-1-2-7(11)8(12)4-5/h1-2,4,6,11-12H,3,10H2,(H,13,14)/t6-/m0/s1"/>
                        </rdf:Bag>
                     </bqbiol:is>
                     <bqbiol:is>
                        <rdf:Bag>
                           <rdf:li rdf:resource="http://identifiers.org/chebi/CHEBI:15765"/>
                        </rdf:Bag>
                     </bqbiol:is>
                  </rdf:Description>
               </rdf:RDF>
            </annotation>
         </species>
         <species id="M_34dhphe_e" initialConcentration="0" charge="0" name="L-dopa" metaid="meta_M_34dhphe_e" sboTerm="SBO:0000247" compartment="e">
            <notes>
               <html:body xmlns:html="http://www.w3.org/1999/xhtml">
                  <html:p>CHARGE: 0</html:p>
                  <html:p>FORMULA: C9H11NO4</html:p>
                  <html:p>SMILES: N[C@@H](Cc1ccc(O)c(O)c1)C(O)=O</html:p>
               </html:body>
            </notes>
            <annotation>
               <rdf:RDF>
                  <rdf:Description rdf:about="#meta_M_34dhphe_e">
                     <bqbiol:is>
                        <rdf:Bag>
                           <rdf:li rdf:resource="http://identifiers.org/inchi/InChI=1S/C9H11NO4/c10-6(9(13)14)3-5-1-2-7(11)8(12)4-5/h1-2,4,6,11-12H,3,10H2,(H,13,14)/t6-/m0/s1"/>
                        </rdf:Bag>
                     </bqbiol:is>
                     <bqbiol:is>
                        <rdf:Bag>
                           <rdf:li rdf:resource="http://identifiers.org/chebi/CHEBI:15765"/>
                        </rdf:Bag>
                     </bqbiol:is>
                  </rdf:Description>
               </rdf:RDF>
            </annotation>
         </species>
         <species id="M_34hpl_m" initialConcentration="0" charge="-1" name="3-(4-hydroxyphenyl)lactate" metaid="meta_M_34hpl_m" sboTerm="SBO:0000247" compartment="m">
            <notes>
               <html:body xmlns:html="http://www.w3.org/1999/xhtml">
                  <html:p>CHARGE: -1</html:p>
                  <html:p>FORMULA: C9H9O4</html:p>
                  <html:p>SMILES: OC(Cc1ccc(O)cc1)C([O-])=O</html:p>
               </html:body>
            </notes>
            <annotation>
               <rdf:RDF>
                  <rdf:Description rdf:about="#meta_M_34hpl_m">
                     <bqbiol:is>
                        <rdf:Bag>
                           <rdf:li rdf:resource="http://identifiers.org/inchi/InChI=1S/C9H10O4/c10-7-3-1-6(2-4-7)5-8(11)9(12)13/h1-4,8,10-11H,5H2,(H,12,13)/p-1"/>
                        </rdf:Bag>
                     </bqbiol:is>
                     <bqbiol:is>
                        <rdf:Bag>
                           <rdf:li rdf:resource="http://identifiers.org/chebi/CHEBI:36659"/>
                        </rdf:Bag>
                     </bqbiol:is>
                  </rdf:Description>
               </rdf:RDF>
            </annotation>
         </species>
         <species id="M_34hpp_c" initialConcentration="0" charge="-1" name="3-(4-hydroxyphenyl)pyruvate" metaid="meta_M_34hpp_c" sboTerm="SBO:0000247" compartment="c">
            <notes>
               <html:body xmlns:html="http://www.w3.org/1999/xhtml">
                  <html:p>CHARGE: -1</html:p>
                  <html:p>FORMULA: C9H7O4</html:p>
                  <html:p>SMILES: Oc1ccc(CC(=O)C([O-])=O)cc1</html:p>
               </html:body>
            </notes>
            <annotation>
               <rdf:RDF>
                  <rdf:Description rdf:about="#meta_M_34hpp_c">
                     <bqbiol:is>
                        <rdf:Bag>
                           <rdf:li rdf:resource="http://identifiers.org/inchi/InChI=1S/C9H8O4/c10-7-3-1-6(2-4-7)5-8(11)9(12)13/h1-4,10H,5H2,(H,12,13)/p-1"/>
                        </rdf:Bag>
                     </bqbiol:is>
                     <bqbiol:is>
                        <rdf:Bag>
                           <rdf:li rdf:resource="http://identifiers.org/chebi/CHEBI:36242"/>
                        </rdf:Bag>
                     </bqbiol:is>
                  </rdf:Description>
               </rdf:RDF>
            </annotation>
         </species>
         <species id="M_34hpp_e" initialConcentration="0" charge="-1" name="3-(4-hydroxyphenyl)pyruvate" metaid="meta_M_34hpp_e" sboTerm="SBO:0000247" compartment="e">
            <notes>
               <html:body xmlns:html="http://www.w3.org/1999/xhtml">
                  <html:p>CHARGE: -1</html:p>
                  <html:p>FORMULA: C9H7O4</html:p>
                  <html:p>SMILES: Oc1ccc(CC(=O)C([O-])=O)cc1</html:p>
               </html:body>
            </notes>
            <annotation>
               <rdf:RDF>
                  <rdf:Description rdf:about="#meta_M_34hpp_e">
                     <bqbiol:is>
                        <rdf:Bag>
                           <rdf:li rdf:resource="http://identifiers.org/inchi/InChI=1S/C9H8O4/c10-7-3-1-6(2-4-7)5-8(11)9(12)13/h1-4,10H,5H2,(H,12,13)/p-1"/>
                        </rdf:Bag>
                     </bqbiol:is>
                     <bqbiol:is>
                        <rdf:Bag>
                           <rdf:li rdf:resource="http://identifiers.org/chebi/CHEBI:36242"/>
                        </rdf:Bag>
                     </bqbiol:is>
                  </rdf:Description>
               </rdf:RDF>
            </annotation>
         </species>
         <species id="M_34hpp_m" initialConcentration="0" charge="-1" name="3-(4-hydroxyphenyl)pyruvate" metaid="meta_M_34hpp_m" sboTerm="SBO:0000247" compartment="m">
            <notes>
               <html:body xmlns:html="http://www.w3.org/1999/xhtml">
                  <html:p>CHARGE: -1</html:p>
                  <html:p>FORMULA: C9H7O4</html:p>
                  <html:p>SMILES: Oc1ccc(CC(=O)C([O-])=O)cc1</html:p>
               </html:body>
            </notes>
            <annotation>
               <rdf:RDF>
                  <rdf:Description rdf:about="#meta_M_34hpp_m">
                     <bqbiol:is>
                        <rdf:Bag>
                           <rdf:li rdf:resource="http://identifiers.org/inchi/InChI=1S/C9H8O4/c10-7-3-1-6(2-4-7)5-8(11)9(12)13/h1-4,10H,5H2,(H,12,13)/p-1"/>
                        </rdf:Bag>
                     </bqbiol:is>
                     <bqbiol:is>
                        <rdf:Bag>
                           <rdf:li rdf:resource="http://identifiers.org/chebi/CHEBI:36242"/>
                        </rdf:Bag>
                     </bqbiol:is>
                  </rdf:Description>
               </rdf:RDF>
            </annotation>
         </species>
         <species id="M_35cgmp_c" initialConcentration="0" charge="-1" name="3&apos;,5&apos;-cyclic GMP(1-)" metaid="meta_M_35cgmp_c" sboTerm="SBO:0000247" compartment="c">
            <notes>
               <html:body xmlns:html="http://www.w3.org/1999/xhtml">
                  <html:p>CHARGE: -1</html:p>
                  <html:p>FORMULA: C10H11N5O7P</html:p>
                  <html:p>SMILES: Nc1nc2n(cnc2c(=O)[nH]1)[C@@H]1O[C@@H]2COP([O-])(=O)O[C@H]2[C@H]1O</html:p>
               </html:body>
            </notes>
            <annotation>
               <rdf:RDF>
                  <rdf:Description rdf:about="#meta_M_35cgmp_c">
                     <bqbiol:is>
                        <rdf:Bag>
                           <rdf:li rdf:resource="http://identifiers.org/inchi/InChI=1S/C10H12N5O7P/c11-10-13-7-4(8(17)14-10)12-2-15(7)9-5(16)6-3(21-9)1-20-23(18,19)22-6/h2-3,5-6,9,16H,1H2,(H,18,19)(H3,11,13,14,17)/p-1/t3-,5-,6-,9-/m1/s1"/>
                        </rdf:Bag>
                     </bqbiol:is>
                     <bqbiol:is>
                        <rdf:Bag>
                           <rdf:li rdf:resource="http://identifiers.org/chebi/CHEBI:57746"/>
                        </rdf:Bag>
                     </bqbiol:is>
                  </rdf:Description>
               </rdf:RDF>
            </annotation>
         </species>
         <species id="M_35cgmp_e" initialConcentration="0" charge="-1" name="3&apos;,5&apos;-cyclic GMP(1-)" metaid="meta_M_35cgmp_e" sboTerm="SBO:0000247" compartment="e">
            <notes>
               <html:body xmlns:html="http://www.w3.org/1999/xhtml">
                  <html:p>CHARGE: -1</html:p>
                  <html:p>FORMULA: C10H11N5O7P</html:p>
                  <html:p>SMILES: Nc1nc2n(cnc2c(=O)[nH]1)[C@@H]1O[C@@H]2COP([O-])(=O)O[C@H]2[C@H]1O</html:p>
               </html:body>
            </notes>
            <annotation>
               <rdf:RDF>
                  <rdf:Description rdf:about="#meta_M_35cgmp_e">
                     <bqbiol:is>
                        <rdf:Bag>
                           <rdf:li rdf:resource="http://identifiers.org/inchi/InChI=1S/C10H12N5O7P/c11-10-13-7-4(8(17)14-10)12-2-15(7)9-5(16)6-3(21-9)1-20-23(18,19)22-6/h2-3,5-6,9,16H,1H2,(H,18,19)(H3,11,13,14,17)/p-1/t3-,5-,6-,9-/m1/s1"/>
                        </rdf:Bag>
                     </bqbiol:is>
                     <bqbiol:is>
                        <rdf:Bag>
                           <rdf:li rdf:resource="http://identifiers.org/chebi/CHEBI:57746"/>
                        </rdf:Bag>
                     </bqbiol:is>
                  </rdf:Description>
               </rdf:RDF>
            </annotation>
         </species>
         <species id="M_35cgmp_g" initialConcentration="0" charge="-1" name="3&apos;,5&apos;-cyclic GMP(1-)" metaid="meta_M_35cgmp_g" sboTerm="SBO:0000247" compartment="g">
            <notes>
               <html:body xmlns:html="http://www.w3.org/1999/xhtml">
                  <html:p>CHARGE: -1</html:p>
                  <html:p>FORMULA: C10H11N5O7P</html:p>
                  <html:p>SMILES: Nc1nc2n(cnc2c(=O)[nH]1)[C@@H]1O[C@@H]2COP([O-])(=O)O[C@H]2[C@H]1O</html:p>
               </html:body>
            </notes>
            <annotation>
               <rdf:RDF>
                  <rdf:Description rdf:about="#meta_M_35cgmp_g">
                     <bqbiol:is>
                        <rdf:Bag>
                           <rdf:li rdf:resource="http://identifiers.org/inchi/InChI=1S/C10H12N5O7P/c11-10-13-7-4(8(17)14-10)12-2-15(7)9-5(16)6-3(21-9)1-20-23(18,19)22-6/h2-3,5-6,9,16H,1H2,(H,18,19)(H3,11,13,14,17)/p-1/t3-,5-,6-,9-/m1/s1"/>
                        </rdf:Bag>
                     </bqbiol:is>
                     <bqbiol:is>
                        <rdf:Bag>
                           <rdf:li rdf:resource="http://identifiers.org/chebi/CHEBI:57746"/>
                        </rdf:Bag>
                     </bqbiol:is>
                  </rdf:Description>
               </rdf:RDF>
            </annotation>
         </species>
         <species id="M_35cgmp_n" initialConcentration="0" charge="-1" name="3&apos;,5&apos;-cyclic GMP(1-)" metaid="meta_M_35cgmp_n" sboTerm="SBO:0000247" compartment="n">
            <notes>
               <html:body xmlns:html="http://www.w3.org/1999/xhtml">
                  <html:p>CHARGE: -1</html:p>
                  <html:p>FORMULA: C10H11N5O7P</html:p>
                  <html:p>SMILES: Nc1nc2n(cnc2c(=O)[nH]1)[C@@H]1O[C@@H]2COP([O-])(=O)O[C@H]2[C@H]1O</html:p>
               </html:body>
            </notes>
            <annotation>
               <rdf:RDF>
                  <rdf:Description rdf:about="#meta_M_35cgmp_n">
                     <bqbiol:is>
                        <rdf:Bag>
                           <rdf:li rdf:resource="http://identifiers.org/inchi/InChI=1S/C10H12N5O7P/c11-10-13-7-4(8(17)14-10)12-2-15(7)9-5(16)6-3(21-9)1-20-23(18,19)22-6/h2-3,5-6,9,16H,1H2,(H,18,19)(H3,11,13,14,17)/p-1/t3-,5-,6-,9-/m1/s1"/>
                        </rdf:Bag>
                     </bqbiol:is>
                     <bqbiol:is>
                        <rdf:Bag>
                           <rdf:li rdf:resource="http://identifiers.org/chebi/CHEBI:57746"/>
                        </rdf:Bag>
                     </bqbiol:is>
                  </rdf:Description>
               </rdf:RDF>
            </annotation>
         </species>
         <species id="M_35diotyr_c" initialConcentration="0" charge="0" name="3,5-diiodo-L-tyrosine" metaid="meta_M_35diotyr_c" sboTerm="SBO:0000247" compartment="c">
            <notes>
               <html:body xmlns:html="http://www.w3.org/1999/xhtml">
                  <html:p>CHARGE: 0</html:p>
                  <html:p>FORMULA: C9H9I2NO3</html:p>
                  <html:p>SMILES: N[C@@H](Cc1cc(I)c(O)c(I)c1)C(O)=O</html:p>
               </html:body>
            </notes>
            <annotation>
               <rdf:RDF>
                  <rdf:Description rdf:about="#meta_M_35diotyr_c">
                     <bqbiol:is>
                        <rdf:Bag>
                           <rdf:li rdf:resource="http://identifiers.org/inchi/InChI=1S/C9H9I2NO3/c10-5-1-4(2-6(11)8(5)13)3-7(12)9(14)15/h1-2,7,13H,3,12H2,(H,14,15)/t7-/m0/s1"/>
                        </rdf:Bag>
                     </bqbiol:is>
                     <bqbiol:is>
                        <rdf:Bag>
                           <rdf:li rdf:resource="http://identifiers.org/chebi/CHEBI:15768"/>
                        </rdf:Bag>
                     </bqbiol:is>
                  </rdf:Description>
               </rdf:RDF>
            </annotation>
         </species>
         <species id="M_3aib_D_c" initialConcentration="0" charge="0" name="(R)-3-aminoisobutyric acid" metaid="meta_M_3aib_D_c" sboTerm="SBO:0000247" compartment="c">
            <notes>
               <html:body xmlns:html="http://www.w3.org/1999/xhtml">
                  <html:p>CHARGE: 0</html:p>
                  <html:p>FORMULA: C4H9NO2</html:p>
                  <html:p>SMILES: C[C@H](CN)C(O)=O</html:p>
               </html:body>
            </notes>
            <annotation>
               <rdf:RDF>
                  <rdf:Description rdf:about="#meta_M_3aib_D_c">
                     <bqbiol:is>
                        <rdf:Bag>
                           <rdf:li rdf:resource="http://identifiers.org/inchi/InChI=1S/C4H9NO2/c1-3(2-5)4(6)7/h3H,2,5H2,1H3,(H,6,7)/t3-/m1/s1"/>
                        </rdf:Bag>
                     </bqbiol:is>
                     <bqbiol:is>
                        <rdf:Bag>
                           <rdf:li rdf:resource="http://identifiers.org/chebi/CHEBI:16320"/>
                        </rdf:Bag>
                     </bqbiol:is>
                  </rdf:Description>
               </rdf:RDF>
            </annotation>
         </species>
         <species id="M_3aib_D_e" initialConcentration="0" charge="0" name="(R)-3-aminoisobutyric acid" metaid="meta_M_3aib_D_e" sboTerm="SBO:0000247" compartment="e">
            <notes>
               <html:body xmlns:html="http://www.w3.org/1999/xhtml">
                  <html:p>CHARGE: 0</html:p>
                  <html:p>FORMULA: C4H9NO2</html:p>
                  <html:p>SMILES: C[C@H](CN)C(O)=O</html:p>
               </html:body>
            </notes>
            <annotation>
               <rdf:RDF>
                  <rdf:Description rdf:about="#meta_M_3aib_D_e">
                     <bqbiol:is>
                        <rdf:Bag>
                           <rdf:li rdf:resource="http://identifiers.org/inchi/InChI=1S/C4H9NO2/c1-3(2-5)4(6)7/h3H,2,5H2,1H3,(H,6,7)/t3-/m1/s1"/>
                        </rdf:Bag>
                     </bqbiol:is>
                     <bqbiol:is>
                        <rdf:Bag>
                           <rdf:li rdf:resource="http://identifiers.org/chebi/CHEBI:16320"/>
                        </rdf:Bag>
                     </bqbiol:is>
                  </rdf:Description>
               </rdf:RDF>
            </annotation>
         </species>
         <species id="M_3aib_D_m" initialConcentration="0" charge="0" name="(R)-3-aminoisobutyric acid" metaid="meta_M_3aib_D_m" sboTerm="SBO:0000247" compartment="m">
            <notes>
               <html:body xmlns:html="http://www.w3.org/1999/xhtml">
                  <html:p>CHARGE: 0</html:p>
                  <html:p>FORMULA: C4H9NO2</html:p>
                  <html:p>SMILES: C[C@H](CN)C(O)=O</html:p>
               </html:body>
            </notes>
            <annotation>
               <rdf:RDF>
                  <rdf:Description rdf:about="#meta_M_3aib_D_m">
                     <bqbiol:is>
                        <rdf:Bag>
                           <rdf:li rdf:resource="http://identifiers.org/inchi/InChI=1S/C4H9NO2/c1-3(2-5)4(6)7/h3H,2,5H2,1H3,(H,6,7)/t3-/m1/s1"/>
                        </rdf:Bag>
                     </bqbiol:is>
                     <bqbiol:is>
                        <rdf:Bag>
                           <rdf:li rdf:resource="http://identifiers.org/chebi/CHEBI:16320"/>
                        </rdf:Bag>
                     </bqbiol:is>
                  </rdf:Description>
               </rdf:RDF>
            </annotation>
         </species>
         <species id="M_3aib_c" initialConcentration="0" charge="0" name="(S)-3-aminoisobutyric acid" metaid="meta_M_3aib_c" sboTerm="SBO:0000247" compartment="c">
            <notes>
               <html:body xmlns:html="http://www.w3.org/1999/xhtml">
                  <html:p>CHARGE: 0</html:p>
                  <html:p>FORMULA: C4H9NO2</html:p>
                  <html:p>SMILES: C[C@@H](CN)C(O)=O</html:p>
               </html:body>
            </notes>
            <annotation>
               <rdf:RDF>
                  <rdf:Description rdf:about="#meta_M_3aib_c">
                     <bqbiol:is>
                        <rdf:Bag>
                           <rdf:li rdf:resource="http://identifiers.org/inchi/InChI=1S/C4H9NO2/c1-3(2-5)4(6)7/h3H,2,5H2,1H3,(H,6,7)/t3-/m0/s1"/>
                        </rdf:Bag>
                     </bqbiol:is>
                     <bqbiol:is>
                        <rdf:Bag>
                           <rdf:li rdf:resource="http://identifiers.org/chebi/CHEBI:33094"/>
                        </rdf:Bag>
                     </bqbiol:is>
                  </rdf:Description>
               </rdf:RDF>
            </annotation>
         </species>
         <species id="M_3aib_e" initialConcentration="0" charge="0" name="(S)-3-aminoisobutyric acid" metaid="meta_M_3aib_e" sboTerm="SBO:0000247" compartment="e">
            <notes>
               <html:body xmlns:html="http://www.w3.org/1999/xhtml">
                  <html:p>CHARGE: 0</html:p>
                  <html:p>FORMULA: C4H9NO2</html:p>
                  <html:p>SMILES: C[C@@H](CN)C(O)=O</html:p>
               </html:body>
            </notes>
            <annotation>
               <rdf:RDF>
                  <rdf:Description rdf:about="#meta_M_3aib_e">
                     <bqbiol:is>
                        <rdf:Bag>
                           <rdf:li rdf:resource="http://identifiers.org/inchi/InChI=1S/C4H9NO2/c1-3(2-5)4(6)7/h3H,2,5H2,1H3,(H,6,7)/t3-/m0/s1"/>
                        </rdf:Bag>
                     </bqbiol:is>
                     <bqbiol:is>
                        <rdf:Bag>
                           <rdf:li rdf:resource="http://identifiers.org/chebi/CHEBI:33094"/>
                        </rdf:Bag>
                     </bqbiol:is>
                  </rdf:Description>
               </rdf:RDF>
            </annotation>
         </species>
         <species id="M_3aib_m" initialConcentration="0" charge="0" name="(S)-3-aminoisobutyric acid" metaid="meta_M_3aib_m" sboTerm="SBO:0000247" compartment="m">
            <notes>
               <html:body xmlns:html="http://www.w3.org/1999/xhtml">
                  <html:p>CHARGE: 0</html:p>
                  <html:p>FORMULA: C4H9NO2</html:p>
                  <html:p>SMILES: C[C@@H](CN)C(O)=O</html:p>
               </html:body>
            </notes>
            <annotation>
               <rdf:RDF>
                  <rdf:Description rdf:about="#meta_M_3aib_m">
                     <bqbiol:is>
                        <rdf:Bag>
                           <rdf:li rdf:resource="http://identifiers.org/inchi/InChI=1S/C4H9NO2/c1-3(2-5)4(6)7/h3H,2,5H2,1H3,(H,6,7)/t3-/m0/s1"/>
                        </rdf:Bag>
                     </bqbiol:is>
                     <bqbiol:is>
                        <rdf:Bag>
                           <rdf:li rdf:resource="http://identifiers.org/chebi/CHEBI:33094"/>
                        </rdf:Bag>
                     </bqbiol:is>
                  </rdf:Description>
               </rdf:RDF>
            </annotation>
         </species>
         <species id="M_3amp_l" initialConcentration="0" charge="-2" name="3&apos;-AMP(2-)" metaid="meta_M_3amp_l" sboTerm="SBO:0000247" compartment="l">
            <notes>
               <html:body xmlns:html="http://www.w3.org/1999/xhtml">
                  <html:p>CHARGE: -2</html:p>
                  <html:p>FORMULA: C10H12N5O7P</html:p>
                  <html:p>SMILES: Nc1ncnc2n(cnc12)[C@@H]1O[C@H](CO)[C@@H](OP([O-])([O-])=O)[C@H]1O</html:p>
               </html:body>
            </notes>
            <annotation>
               <rdf:RDF>
                  <rdf:Description rdf:about="#meta_M_3amp_l">
                     <bqbiol:is>
                        <rdf:Bag>
                           <rdf:li rdf:resource="http://identifiers.org/inchi/InChI=1S/C10H14N5O7P/c11-8-5-9(13-2-12-8)15(3-14-5)10-6(17)7(4(1-16)21-10)22-23(18,19)20/h2-4,6-7,10,16-17H,1H2,(H2,11,12,13)(H2,18,19,20)/p-2/t4-,6-,7-,10-/m1/s1"/>
                        </rdf:Bag>
                     </bqbiol:is>
                     <bqbiol:is>
                        <rdf:Bag>
                           <rdf:li rdf:resource="http://identifiers.org/chebi/CHEBI:60880"/>
                        </rdf:Bag>
                     </bqbiol:is>
                  </rdf:Description>
               </rdf:RDF>
            </annotation>
         </species>
         <species id="M_3bcrn_c" initialConcentration="0" name="3-hydroxy butyryl carnitine" sboTerm="SBO:0000247" compartment="c">
            <notes>
               <html:body xmlns:html="http://www.w3.org/1999/xhtml">
                  <html:p>CHARGE: 0</html:p>
                  <html:p>FORMULA: C11H21NO5</html:p>
               </html:body>
            </notes>
         </species>
         <species id="M_3bcrn_e" initialConcentration="0" name="3-hydroxy butyryl carnitine" sboTerm="SBO:0000247" compartment="e">
            <notes>
               <html:body xmlns:html="http://www.w3.org/1999/xhtml">
                  <html:p>CHARGE: 0</html:p>
                  <html:p>FORMULA: C11H21NO5</html:p>
               </html:body>
            </notes>
         </species>
         <species id="M_3ddcrn_c" initialConcentration="0" name="3-hydroxydodecanoylcarnitine" metaid="meta_M_3ddcrn_c" sboTerm="SBO:0000247" compartment="c">
            <notes>
               <html:body xmlns:html="http://www.w3.org/1999/xhtml">
                  <html:p>CHARGE: 0</html:p>
                  <html:p>FORMULA: C19H37NO5</html:p>
               </html:body>
            </notes>
            <annotation>
               <rdf:RDF>
                  <rdf:Description rdf:about="#meta_M_3ddcrn_c">
                     <bqbiol:is>
                        <rdf:Bag>
                           <rdf:li rdf:resource="http://identifiers.org/inchi/InChI=1S/C19H37NO5/c1-5-6-7-8-9-10-11-12-16(21)13-19(24)25-17(14-18(22)23)15-20(2,3)4/h16-17,21H,5-15H2,1-4H3"/>
                        </rdf:Bag>
                     </bqbiol:is>
                  </rdf:Description>
               </rdf:RDF>
            </annotation>
         </species>
         <species id="M_3ddcrn_e" initialConcentration="0" name="3-hydroxydodecanoylcarnitine" metaid="meta_M_3ddcrn_e" sboTerm="SBO:0000247" compartment="e">
            <notes>
               <html:body xmlns:html="http://www.w3.org/1999/xhtml">
                  <html:p>CHARGE: 0</html:p>
                  <html:p>FORMULA: C19H37NO5</html:p>
               </html:body>
            </notes>
            <annotation>
               <rdf:RDF>
                  <rdf:Description rdf:about="#meta_M_3ddcrn_e">
                     <bqbiol:is>
                        <rdf:Bag>
                           <rdf:li rdf:resource="http://identifiers.org/inchi/InChI=1S/C19H37NO5/c1-5-6-7-8-9-10-11-12-16(21)13-19(24)25-17(14-18(22)23)15-20(2,3)4/h16-17,21H,5-15H2,1-4H3"/>
                        </rdf:Bag>
                     </bqbiol:is>
                  </rdf:Description>
               </rdf:RDF>
            </annotation>
         </species>
         <species id="M_tddedicoa_x" initialConcentration="0" charge="-4" name="(3Z,6Z)-dodecadienoyl-CoA(4-)" metaid="meta_M_tddedicoa_x" sboTerm="SBO:0000247" compartment="x">
            <notes>
               <html:body xmlns:html="http://www.w3.org/1999/xhtml">
                  <html:p>CHARGE: -4</html:p>
                  <html:p>FORMULA: C33H50N7O17P3S</html:p>
                  <html:p>SMILES: CCCCC\C=C/C\C=C/CC(=O)SCCNC(=O)CCNC(=O)[C@H](O)C(C)(C)COP([O-])(=O)OP([O-])(=O)OC[C@H]1O[C@H]([C@H](O)[C@@H]1OP([O-])([O-])=O)n1cnc2c(N)ncnc12</html:p>
               </html:body>
            </notes>
            <annotation>
               <rdf:RDF>
                  <rdf:Description rdf:about="#meta_M_tddedicoa_x">
                     <bqbiol:is>
                        <rdf:Bag>
                           <rdf:li rdf:resource="http://identifiers.org/inchi/InChI=1S/C33H54N7O17P3S/c1-4-5-6-7-8-9-10-11-12-13-24(42)61-17-16-35-23(41)14-15-36-31(45)28(44)33(2,3)19-54-60(51,52)57-59(49,50)53-18-22-27(56-58(46,47)48)26(43)32(55-22)40-21-39-25-29(34)37-20-38-30(25)40/h8-9,11-12,20-22,26-28,32,43-44H,4-7,10,13-19H2,1-3H3,(H,35,41)(H,36,45)(H,49,50)(H,51,52)(H2,34,37,38)(H2,46,47,48)/p-4/b9-8-,12-11-/t22-,26-,27-,28+,32-/m1/s1"/>
                        </rdf:Bag>
                     </bqbiol:is>
                     <bqbiol:is>
                        <rdf:Bag>
                           <rdf:li rdf:resource="http://identifiers.org/chebi/CHEBI:78550"/>
                        </rdf:Bag>
                     </bqbiol:is>
                  </rdf:Description>
               </rdf:RDF>
            </annotation>
         </species>
         <species id="M_3deccrn_c" initialConcentration="0" name="3-hydroxydecanoylcarnitine" metaid="meta_M_3deccrn_c" sboTerm="SBO:0000247" compartment="c">
            <notes>
               <html:body xmlns:html="http://www.w3.org/1999/xhtml">
                  <html:p>CHARGE: 0</html:p>
                  <html:p>FORMULA: C17H33NO5</html:p>
               </html:body>
            </notes>
            <annotation>
               <rdf:RDF>
                  <rdf:Description rdf:about="#meta_M_3deccrn_c">
                     <bqbiol:is>
                        <rdf:Bag>
                           <rdf:li rdf:resource="http://identifiers.org/inchi/InChI=1S/C17H33NO5/c1-5-6-7-8-9-10-14(19)13-17(22)23-15(18(2,3)4)11-12-16(20)21/h14-15,19H,5-13H2,1-4H3"/>
                        </rdf:Bag>
                     </bqbiol:is>
                  </rdf:Description>
               </rdf:RDF>
            </annotation>
         </species>
         <species id="M_3deccrn_e" initialConcentration="0" name="3-hydroxydecanoylcarnitine" metaid="meta_M_3deccrn_e" sboTerm="SBO:0000247" compartment="e">
            <notes>
               <html:body xmlns:html="http://www.w3.org/1999/xhtml">
                  <html:p>CHARGE: 0</html:p>
                  <html:p>FORMULA: C17H33NO5</html:p>
               </html:body>
            </notes>
            <annotation>
               <rdf:RDF>
                  <rdf:Description rdf:about="#meta_M_3deccrn_e">
                     <bqbiol:is>
                        <rdf:Bag>
                           <rdf:li rdf:resource="http://identifiers.org/inchi/InChI=1S/C17H33NO5/c1-5-6-7-8-9-10-14(19)13-17(22)23-15(18(2,3)4)11-12-16(20)21/h14-15,19H,5-13H2,1-4H3"/>
                        </rdf:Bag>
                     </bqbiol:is>
                  </rdf:Description>
               </rdf:RDF>
            </annotation>
         </species>
         <species id="M_3decdicoa_m" initialConcentration="0" name="3,7-decadienoylcoa" sboTerm="SBO:0000247" compartment="m">
            <notes>
               <html:body xmlns:html="http://www.w3.org/1999/xhtml">
                  <html:p>CHARGE: -4</html:p>
                  <html:p>FORMULA: C31H46N7O17P3S</html:p>
               </html:body>
            </notes>
         </species>
         <species id="M_3decdicoa_x" initialConcentration="0" name="3,7-decadienoylcoa" sboTerm="SBO:0000247" compartment="x">
            <notes>
               <html:body xmlns:html="http://www.w3.org/1999/xhtml">
                  <html:p>CHARGE: -4</html:p>
                  <html:p>FORMULA: C31H46N7O17P3S</html:p>
               </html:body>
            </notes>
         </species>
         <species id="M_3dhguln_c" initialConcentration="0" charge="-1" name="3-dehydro-L-gulonate" metaid="meta_M_3dhguln_c" sboTerm="SBO:0000247" compartment="c">
            <notes>
               <html:body xmlns:html="http://www.w3.org/1999/xhtml">
                  <html:p>CHARGE: -1</html:p>
                  <html:p>FORMULA: C6H9O7</html:p>
                  <html:p>SMILES: OC[C@H](O)[C@@H](O)C(=O)[C@H](O)C([O-])=O</html:p>
               </html:body>
            </notes>
            <annotation>
               <rdf:RDF>
                  <rdf:Description rdf:about="#meta_M_3dhguln_c">
                     <bqbiol:is>
                        <rdf:Bag>
                           <rdf:li rdf:resource="http://identifiers.org/inchi/InChI=1S/C6H10O7/c7-1-2(8)3(9)4(10)5(11)6(12)13/h2-3,5,7-9,11H,1H2,(H,12,13)/p-1/t2-,3+,5-/m0/s1"/>
                        </rdf:Bag>
                     </bqbiol:is>
                     <bqbiol:is>
                        <rdf:Bag>
                           <rdf:li rdf:resource="http://identifiers.org/chebi/CHEBI:57655"/>
                        </rdf:Bag>
                     </bqbiol:is>
                  </rdf:Description>
               </rdf:RDF>
            </annotation>
         </species>
         <species id="M_3docopencoa_m" initialConcentration="0" name="3,7,10,13,16-docosapentenoylcoa" sboTerm="SBO:0000247" compartment="m">
            <notes>
               <html:body xmlns:html="http://www.w3.org/1999/xhtml">
                  <html:p>CHARGE: -4</html:p>
                  <html:p>FORMULA: C43H64N7O17P3S</html:p>
               </html:body>
            </notes>
         </species>
         <species id="M_3docopencoa_x" initialConcentration="0" name="3,7,10,13,16-docosapentenoylcoa" sboTerm="SBO:0000247" compartment="x">
            <notes>
               <html:body xmlns:html="http://www.w3.org/1999/xhtml">
                  <html:p>CHARGE: -4</html:p>
                  <html:p>FORMULA: C43H64N7O17P3S</html:p>
               </html:body>
            </notes>
         </species>
         <species id="M_3dodtricoa_m" initialConcentration="0" name="3,6,9-dodecatrienoylcoa" sboTerm="SBO:0000247" compartment="m">
            <notes>
               <html:body xmlns:html="http://www.w3.org/1999/xhtml">
                  <html:p>CHARGE: -4</html:p>
                  <html:p>FORMULA: C33H48N7O17P3S</html:p>
               </html:body>
            </notes>
         </species>
         <species id="M_3dodtricoa_x" initialConcentration="0" name="3,6,9-dodecatrienoylcoa" sboTerm="SBO:0000247" compartment="x">
            <notes>
               <html:body xmlns:html="http://www.w3.org/1999/xhtml">
                  <html:p>CHARGE: -4</html:p>
                  <html:p>FORMULA: C33H48N7O17P3S</html:p>
               </html:body>
            </notes>
         </species>
         <species id="M_3dpdhb_m" initialConcentration="0" charge="-1" name="3-decaprenyl-4,5-dihydroxybenzoic acid" metaid="meta_M_3dpdhb_m" sboTerm="SBO:0000247" compartment="m">
            <notes>
               <html:body xmlns:html="http://www.w3.org/1999/xhtml">
                  <html:p>CHARGE: -1</html:p>
                  <html:p>FORMULA: C57H85O4</html:p>
                  <html:p>SMILES: CC(C)=CCC\C(C)=C\CC\C(C)=C\CC\C(C)=C\CC\C(C)=C\CC\C(C)=C\CC\C(C)=C\CC\C(C)=C\CC\C(C)=C\CC\C(C)=C\Cc1cc(cc(O)c1O)C(O)=O</html:p>
               </html:body>
            </notes>
            <annotation>
               <rdf:RDF>
                  <rdf:Description rdf:about="#meta_M_3dpdhb_m">
                     <bqbiol:isVersionOf>
                        <rdf:Bag>
                           <rdf:li rdf:resource="http://identifiers.org/inchi/InChI=1S/C57H86O4/c1-43(2)21-12-22-44(3)23-13-24-45(4)25-14-26-46(5)27-15-28-47(6)29-16-30-48(7)31-17-32-49(8)33-18-34-50(9)35-19-36-51(10)37-20-38-52(11)39-40-53-41-54(57(60)61)42-55(58)56(53)59/h21,23,25,27,29,31,33,35,37,39,41-42,58-59H,12-20,22,24,26,28,30,32,34,36,38,40H2,1-11H3,(H,60,61)/b44-23+,45-25+,46-27+,47-29+,48-31+,49-33+,50-35+,51-37+,52-39+"/>
                        </rdf:Bag>
                     </bqbiol:isVersionOf>
                     <bqbiol:isVersionOf>
                        <rdf:Bag>
                           <rdf:li rdf:resource="http://identifiers.org/chebi/CHEBI:50775"/>
                        </rdf:Bag>
                     </bqbiol:isVersionOf>
                  </rdf:Description>
               </rdf:RDF>
            </annotation>
         </species>
         <species id="M_3dpdhb_me_m" initialConcentration="0" charge="-1" name="3-decaprenyl-4-hydroxy-5-methoxybenzoic acid" metaid="meta_M_3dpdhb_me_m" sboTerm="SBO:0000247" compartment="m">
            <notes>
               <html:body xmlns:html="http://www.w3.org/1999/xhtml">
                  <html:p>CHARGE: -1</html:p>
                  <html:p>FORMULA: C58H87O4</html:p>
                  <html:p>SMILES: COc1cc(cc(C\C=C(/C)CC\C=C(/C)CC\C=C(/C)CC\C=C(/C)CC\C=C(/C)CC\C=C(/C)CC\C=C(/C)CC\C=C(/C)CC\C=C(/C)CCC=C(C)C)c1O)C(O)=O</html:p>
               </html:body>
            </notes>
            <annotation>
               <rdf:RDF>
                  <rdf:Description rdf:about="#meta_M_3dpdhb_me_m">
                     <bqbiol:isVersionOf>
                        <rdf:Bag>
                           <rdf:li rdf:resource="http://identifiers.org/inchi/InChI=1S/C58H88O4/c1-44(2)22-13-23-45(3)24-14-25-46(4)26-15-27-47(5)28-16-29-48(6)30-17-31-49(7)32-18-33-50(8)34-19-35-51(9)36-20-37-52(10)38-21-39-53(11)40-41-54-42-55(58(60)61)43-56(62-12)57(54)59/h22,24,26,28,30,32,34,36,38,40,42-43,59H,13-21,23,25,27,29,31,33,35,37,39,41H2,1-12H3,(H,60,61)/b45-24+,46-26+,47-28+,48-30+,49-32+,50-34+,51-36+,52-38+,53-40+"/>
                        </rdf:Bag>
                     </bqbiol:isVersionOf>
                     <bqbiol:isVersionOf>
                        <rdf:Bag>
                           <rdf:li rdf:resource="http://identifiers.org/chebi/CHEBI:50776"/>
                        </rdf:Bag>
                     </bqbiol:isVersionOf>
                  </rdf:Description>
               </rdf:RDF>
            </annotation>
         </species>
         <species id="M_3dphb_m" initialConcentration="0" charge="-1" name="4-hydroxy-3-all-trans-decaprenylbenzoic acid" metaid="meta_M_3dphb_m" sboTerm="SBO:0000247" compartment="m">
            <notes>
               <html:body xmlns:html="http://www.w3.org/1999/xhtml">
                  <html:p>CHARGE: -1</html:p>
                  <html:p>FORMULA: C57H85O3</html:p>
                  <html:p>SMILES: CC(C)=CCC\C(C)=C\CC\C(C)=C\CC\C(C)=C\CC\C(C)=C\CC\C(C)=C\CC\C(C)=C\CC\C(C)=C\CC\C(C)=C\CC\C(C)=C\Cc1cc(ccc1O)C(O)=O</html:p>
               </html:body>
            </notes>
            <annotation>
               <rdf:RDF>
                  <rdf:Description rdf:about="#meta_M_3dphb_m">
                     <bqbiol:isVersionOf>
                        <rdf:Bag>
                           <rdf:li rdf:resource="http://identifiers.org/inchi/InChI=1S/C57H86O3/c1-44(2)21-12-22-45(3)23-13-24-46(4)25-14-26-47(5)27-15-28-48(6)29-16-30-49(7)31-17-32-50(8)33-18-34-51(9)35-19-36-52(10)37-20-38-53(11)39-40-54-43-55(57(59)60)41-42-56(54)58/h21,23,25,27,29,31,33,35,37,39,41-43,58H,12-20,22,24,26,28,30,32,34,36,38,40H2,1-11H3,(H,59,60)/b45-23+,46-25+,47-27+,48-29+,49-31+,50-33+,51-35+,52-37+,53-39+"/>
                        </rdf:Bag>
                     </bqbiol:isVersionOf>
                     <bqbiol:isVersionOf>
                        <rdf:Bag>
                           <rdf:li rdf:resource="http://identifiers.org/chebi/CHEBI:64136"/>
                        </rdf:Bag>
                     </bqbiol:isVersionOf>
                  </rdf:Description>
               </rdf:RDF>
            </annotation>
         </species>
         <species id="M_3dsphgn_c" initialConcentration="0" charge="1" name="3-dehydrosphinganinium(1+)" metaid="meta_M_3dsphgn_c" sboTerm="SBO:0000247" compartment="c">
            <notes>
               <html:body xmlns:html="http://www.w3.org/1999/xhtml">
                  <html:p>CHARGE: 1</html:p>
                  <html:p>FORMULA: C18H38NO2</html:p>
                  <html:p>SMILES: CCCCCCCCCCCCCCCC(=O)[C@@H]([NH3+])CO</html:p>
               </html:body>
            </notes>
            <annotation>
               <rdf:RDF>
                  <rdf:Description rdf:about="#meta_M_3dsphgn_c">
                     <bqbiol:is>
                        <rdf:Bag>
                           <rdf:li rdf:resource="http://identifiers.org/inchi/InChI=1S/C18H37NO2/c1-2-3-4-5-6-7-8-9-10-11-12-13-14-15-18(21)17(19)16-20/h17,20H,2-16,19H2,1H3/p+1/t17-/m0/s1"/>
                        </rdf:Bag>
                     </bqbiol:is>
                     <bqbiol:is>
                        <rdf:Bag>
                           <rdf:li rdf:resource="http://identifiers.org/chebi/CHEBI:58299"/>
                        </rdf:Bag>
                     </bqbiol:is>
                  </rdf:Description>
               </rdf:RDF>
            </annotation>
         </species>
         <species id="M_3h26dm5coa_m" initialConcentration="0" charge="-4" name="3-Hydroxy-2,6-dimethyl-5-methylene-heptanoyl-CoA" metaid="meta_M_3h26dm5coa_m" sboTerm="SBO:0000247" compartment="m">
            <notes>
               <html:body xmlns:html="http://www.w3.org/1999/xhtml">
                  <html:p>CHARGE: -4</html:p>
                  <html:p>FORMULA: C31H48N7O18P3S</html:p>
               </html:body>
            </notes>
            <annotation>
               <rdf:RDF>
                  <rdf:Description rdf:about="#meta_M_3h26dm5coa_m">
                     <bqbiol:is>
                        <rdf:Bag>
                           <rdf:li rdf:resource="http://identifiers.org/inchi/InChI=1S/C31H52N7O18P3S/c1-16(2)17(3)11-19(39)18(4)30(44)60-10-9-33-21(40)7-8-34-28(43)25(42)31(5,6)13-53-59(50,51)56-58(48,49)52-12-20-24(55-57(45,46)47)23(41)29(54-20)38-15-37-22-26(32)35-14-36-27(22)38/h14-16,18-20,23-25,29,39,41-42H,3,7-13H2,1-2,4-6H3,(H,33,40)(H,34,43)(H,48,49)(H,50,51)(H2,32,35,36)(H2,45,46,47)/t18?,19?,20-,23-,24-,25+,29-/m1/s1"/>
                        </rdf:Bag>
                     </bqbiol:is>
                     <bqbiol:is>
                        <rdf:Bag>
                           <rdf:li rdf:resource="http://identifiers.org/hmdb/HMDB04601"/>
                        </rdf:Bag>
                     </bqbiol:is>
                     <bqbiol:is>
                        <rdf:Bag>
                           <rdf:li rdf:resource="http://identifiers.org/kegg.compound/C11947"/>
                        </rdf:Bag>
                     </bqbiol:is>
                     <bqbiol:is>
                        <rdf:Bag>
                           <rdf:li rdf:resource="http://identifiers.org/pubchem.substance/14108"/>
                        </rdf:Bag>
                     </bqbiol:is>
                  </rdf:Description>
               </rdf:RDF>
            </annotation>
         </species>
         <species id="M_3h26dm5coa_x" initialConcentration="0" charge="-4" name="3-Hydroxy-2,6-dimethyl-5-methylene-heptanoyl-CoA" metaid="meta_M_3h26dm5coa_x" sboTerm="SBO:0000247" compartment="x">
            <notes>
               <html:body xmlns:html="http://www.w3.org/1999/xhtml">
                  <html:p>CHARGE: -4</html:p>
                  <html:p>FORMULA: C31H48N7O18P3S</html:p>
               </html:body>
            </notes>
            <annotation>
               <rdf:RDF>
                  <rdf:Description rdf:about="#meta_M_3h26dm5coa_x">
                     <bqbiol:is>
                        <rdf:Bag>
                           <rdf:li rdf:resource="http://identifiers.org/inchi/InChI=1S/C31H52N7O18P3S/c1-16(2)17(3)11-19(39)18(4)30(44)60-10-9-33-21(40)7-8-34-28(43)25(42)31(5,6)13-53-59(50,51)56-58(48,49)52-12-20-24(55-57(45,46)47)23(41)29(54-20)38-15-37-22-26(32)35-14-36-27(22)38/h14-16,18-20,23-25,29,39,41-42H,3,7-13H2,1-2,4-6H3,(H,33,40)(H,34,43)(H,48,49)(H,50,51)(H2,32,35,36)(H2,45,46,47)/t18?,19?,20-,23-,24-,25+,29-/m1/s1"/>
                        </rdf:Bag>
                     </bqbiol:is>
                     <bqbiol:is>
                        <rdf:Bag>
                           <rdf:li rdf:resource="http://identifiers.org/hmdb/HMDB04601"/>
                        </rdf:Bag>
                     </bqbiol:is>
                     <bqbiol:is>
                        <rdf:Bag>
                           <rdf:li rdf:resource="http://identifiers.org/kegg.compound/C11947"/>
                        </rdf:Bag>
                     </bqbiol:is>
                     <bqbiol:is>
                        <rdf:Bag>
                           <rdf:li rdf:resource="http://identifiers.org/pubchem.substance/14108"/>
                        </rdf:Bag>
                     </bqbiol:is>
                  </rdf:Description>
               </rdf:RDF>
            </annotation>
         </species>
         <species id="M_3hanthrn_c" initialConcentration="0" charge="0" name="3-hydroxyanthranilate" metaid="meta_M_3hanthrn_c" sboTerm="SBO:0000247" compartment="c">
            <notes>
               <html:body xmlns:html="http://www.w3.org/1999/xhtml">
                  <html:p>CHARGE: 0</html:p>
                  <html:p>FORMULA: C7H7NO3</html:p>
                  <html:p>SMILES: Nc1c(O)cccc1C([O-])=O</html:p>
               </html:body>
            </notes>
            <annotation>
               <rdf:RDF>
                  <rdf:Description rdf:about="#meta_M_3hanthrn_c">
                     <bqbiol:isVersionOf>
                        <rdf:Bag>
                           <rdf:li rdf:resource="http://identifiers.org/inchi/InChI=1S/C7H7NO3/c8-6-4(7(10)11)2-1-3-5(6)9/h1-3,9H,8H2,(H,10,11)/p-1"/>
                        </rdf:Bag>
                     </bqbiol:isVersionOf>
                     <bqbiol:isVersionOf>
                        <rdf:Bag>
                           <rdf:li rdf:resource="http://identifiers.org/chebi/CHEBI:36559"/>
                        </rdf:Bag>
                     </bqbiol:isVersionOf>
                  </rdf:Description>
               </rdf:RDF>
            </annotation>
         </species>
         <species id="M_3hbcoa_R_c" initialConcentration="0" charge="-4" name="(R)-3-hydroxybutanoyl-CoA(4-)" metaid="meta_M_3hbcoa_R_c" sboTerm="SBO:0000247" compartment="c">
            <notes>
               <html:body xmlns:html="http://www.w3.org/1999/xhtml">
                  <html:p>CHARGE: -4</html:p>
                  <html:p>FORMULA: C25H38N7O18P3S</html:p>
                  <html:p>SMILES: C[C@@H](O)CC(=O)SCCNC(=O)CCNC(=O)[C@H](O)C(C)(C)COP([O-])(=O)OP([O-])(=O)OC[C@H]1O[C@H]([C@H](O)[C@@H]1OP([O-])([O-])=O)n1cnc2c(N)ncnc12</html:p>
               </html:body>
            </notes>
            <annotation>
               <rdf:RDF>
                  <rdf:Description rdf:about="#meta_M_3hbcoa_R_c">
                     <bqbiol:is>
                        <rdf:Bag>
                           <rdf:li rdf:resource="http://identifiers.org/inchi/InChI=1S/C25H42N7O18P3S/c1-13(33)8-16(35)54-7-6-27-15(34)4-5-28-23(38)20(37)25(2,3)10-47-53(44,45)50-52(42,43)46-9-14-19(49-51(39,40)41)18(36)24(48-14)32-12-31-17-21(26)29-11-30-22(17)32/h11-14,18-20,24,33,36-37H,4-10H2,1-3H3,(H,27,34)(H,28,38)(H,42,43)(H,44,45)(H2,26,29,30)(H2,39,40,41)/p-4/t13-,14-,18-,19-,20+,24-/m1/s1"/>
                        </rdf:Bag>
                     </bqbiol:is>
                     <bqbiol:is>
                        <rdf:Bag>
                           <rdf:li rdf:resource="http://identifiers.org/chebi/CHEBI:57315"/>
                        </rdf:Bag>
                     </bqbiol:is>
                  </rdf:Description>
               </rdf:RDF>
            </annotation>
         </species>
         <species id="M_3hbcoa_R_m" initialConcentration="0" charge="-4" name="(R)-3-hydroxybutanoyl-CoA(4-)" metaid="meta_M_3hbcoa_R_m" sboTerm="SBO:0000247" compartment="m">
            <notes>
               <html:body xmlns:html="http://www.w3.org/1999/xhtml">
                  <html:p>CHARGE: -4</html:p>
                  <html:p>FORMULA: C25H38N7O18P3S</html:p>
                  <html:p>SMILES: C[C@@H](O)CC(=O)SCCNC(=O)CCNC(=O)[C@H](O)C(C)(C)COP([O-])(=O)OP([O-])(=O)OC[C@H]1O[C@H]([C@H](O)[C@@H]1OP([O-])([O-])=O)n1cnc2c(N)ncnc12</html:p>
               </html:body>
            </notes>
            <annotation>
               <rdf:RDF>
                  <rdf:Description rdf:about="#meta_M_3hbcoa_R_m">
                     <bqbiol:is>
                        <rdf:Bag>
                           <rdf:li rdf:resource="http://identifiers.org/inchi/InChI=1S/C25H42N7O18P3S/c1-13(33)8-16(35)54-7-6-27-15(34)4-5-28-23(38)20(37)25(2,3)10-47-53(44,45)50-52(42,43)46-9-14-19(49-51(39,40)41)18(36)24(48-14)32-12-31-17-21(26)29-11-30-22(17)32/h11-14,18-20,24,33,36-37H,4-10H2,1-3H3,(H,27,34)(H,28,38)(H,42,43)(H,44,45)(H2,26,29,30)(H2,39,40,41)/p-4/t13-,14-,18-,19-,20+,24-/m1/s1"/>
                        </rdf:Bag>
                     </bqbiol:is>
                     <bqbiol:is>
                        <rdf:Bag>
                           <rdf:li rdf:resource="http://identifiers.org/chebi/CHEBI:57315"/>
                        </rdf:Bag>
                     </bqbiol:is>
                  </rdf:Description>
               </rdf:RDF>
            </annotation>
         </species>
         <species id="M_3hbcoa_m" initialConcentration="0" charge="-4" name="(S)-3-hydroxybutanoyl-CoA(4-)" metaid="meta_M_3hbcoa_m" sboTerm="SBO:0000247" compartment="m">
            <notes>
               <html:body xmlns:html="http://www.w3.org/1999/xhtml">
                  <html:p>CHARGE: -4</html:p>
                  <html:p>FORMULA: C25H38N7O18P3S</html:p>
                  <html:p>SMILES: C[C@H](O)CC(=O)SCCNC(=O)CCNC(=O)[C@H](O)C(C)(C)COP([O-])(=O)OP([O-])(=O)OC[C@H]1O[C@H]([C@H](O)[C@@H]1OP([O-])([O-])=O)n1cnc2c(N)ncnc12</html:p>
               </html:body>
            </notes>
            <annotation>
               <rdf:RDF>
                  <rdf:Description rdf:about="#meta_M_3hbcoa_m">
                     <bqbiol:is>
                        <rdf:Bag>
                           <rdf:li rdf:resource="http://identifiers.org/inchi/InChI=1S/C25H42N7O18P3S/c1-13(33)8-16(35)54-7-6-27-15(34)4-5-28-23(38)20(37)25(2,3)10-47-53(44,45)50-52(42,43)46-9-14-19(49-51(39,40)41)18(36)24(48-14)32-12-31-17-21(26)29-11-30-22(17)32/h11-14,18-20,24,33,36-37H,4-10H2,1-3H3,(H,27,34)(H,28,38)(H,42,43)(H,44,45)(H2,26,29,30)(H2,39,40,41)/p-4/t13-,14+,18+,19+,20-,24+/m0/s1"/>
                        </rdf:Bag>
                     </bqbiol:is>
                     <bqbiol:is>
                        <rdf:Bag>
                           <rdf:li rdf:resource="http://identifiers.org/chebi/CHEBI:57316"/>
                        </rdf:Bag>
                     </bqbiol:is>
                  </rdf:Description>
               </rdf:RDF>
            </annotation>
         </species>
         <species id="M_3hbcoa_x" initialConcentration="0" charge="-4" name="(S)-3-hydroxybutanoyl-CoA(4-)" metaid="meta_M_3hbcoa_x" sboTerm="SBO:0000247" compartment="x">
            <notes>
               <html:body xmlns:html="http://www.w3.org/1999/xhtml">
                  <html:p>CHARGE: -4</html:p>
                  <html:p>FORMULA: C25H38N7O18P3S</html:p>
                  <html:p>SMILES: C[C@H](O)CC(=O)SCCNC(=O)CCNC(=O)[C@H](O)C(C)(C)COP([O-])(=O)OP([O-])(=O)OC[C@H]1O[C@H]([C@H](O)[C@@H]1OP([O-])([O-])=O)n1cnc2c(N)ncnc12</html:p>
               </html:body>
            </notes>
            <annotation>
               <rdf:RDF>
                  <rdf:Description rdf:about="#meta_M_3hbcoa_x">
                     <bqbiol:is>
                        <rdf:Bag>
                           <rdf:li rdf:resource="http://identifiers.org/inchi/InChI=1S/C25H42N7O18P3S/c1-13(33)8-16(35)54-7-6-27-15(34)4-5-28-23(38)20(37)25(2,3)10-47-53(44,45)50-52(42,43)46-9-14-19(49-51(39,40)41)18(36)24(48-14)32-12-31-17-21(26)29-11-30-22(17)32/h11-14,18-20,24,33,36-37H,4-10H2,1-3H3,(H,27,34)(H,28,38)(H,42,43)(H,44,45)(H2,26,29,30)(H2,39,40,41)/p-4/t13-,14+,18+,19+,20-,24+/m0/s1"/>
                        </rdf:Bag>
                     </bqbiol:is>
                     <bqbiol:is>
                        <rdf:Bag>
                           <rdf:li rdf:resource="http://identifiers.org/chebi/CHEBI:57316"/>
                        </rdf:Bag>
                     </bqbiol:is>
                  </rdf:Description>
               </rdf:RDF>
            </annotation>
         </species>
         <species id="M_3hdcoa_c" initialConcentration="0" charge="-4" name="(S)-3-hydroxydecanoyl-CoA(4-)" metaid="meta_M_3hdcoa_c" sboTerm="SBO:0000247" compartment="c">
            <notes>
               <html:body xmlns:html="http://www.w3.org/1999/xhtml">
                  <html:p>CHARGE: -4</html:p>
                  <html:p>FORMULA: C31H50N7O18P3S</html:p>
                  <html:p>SMILES: CCCCCCC[C@H](O)CC(=O)SCCNC(=O)CCNC(=O)[C@H](O)C(C)(C)COP([O-])(=O)OP([O-])(=O)OC[C@H]1O[C@H]([C@H](O)[C@@H]1OP([O-])([O-])=O)n1cnc2c(N)ncnc12</html:p>
               </html:body>
            </notes>
            <annotation>
               <rdf:RDF>
                  <rdf:Description rdf:about="#meta_M_3hdcoa_c">
                     <bqbiol:is>
                        <rdf:Bag>
                           <rdf:li rdf:resource="http://identifiers.org/inchi/InChI=1S/C31H54N7O18P3S/c1-4-5-6-7-8-9-19(39)14-22(41)60-13-12-33-21(40)10-11-34-29(44)26(43)31(2,3)16-53-59(50,51)56-58(48,49)52-15-20-25(55-57(45,46)47)24(42)30(54-20)38-18-37-23-27(32)35-17-36-28(23)38/h17-20,24-26,30,39,42-43H,4-16H2,1-3H3,(H,33,40)(H,34,44)(H,48,49)(H,50,51)(H2,32,35,36)(H2,45,46,47)/p-4/t19-,20+,24+,25+,26-,30+/m0/s1"/>
                        </rdf:Bag>
                     </bqbiol:is>
                     <bqbiol:is>
                        <rdf:Bag>
                           <rdf:li rdf:resource="http://identifiers.org/chebi/CHEBI:62616"/>
                        </rdf:Bag>
                     </bqbiol:is>
                  </rdf:Description>
               </rdf:RDF>
            </annotation>
         </species>
         <species id="M_3hdcoa_m" initialConcentration="0" charge="-4" name="(S)-3-hydroxydecanoyl-CoA(4-)" metaid="meta_M_3hdcoa_m" sboTerm="SBO:0000247" compartment="m">
            <notes>
               <html:body xmlns:html="http://www.w3.org/1999/xhtml">
                  <html:p>CHARGE: -4</html:p>
                  <html:p>FORMULA: C31H50N7O18P3S</html:p>
                  <html:p>SMILES: CCCCCCC[C@H](O)CC(=O)SCCNC(=O)CCNC(=O)[C@H](O)C(C)(C)COP([O-])(=O)OP([O-])(=O)OC[C@H]1O[C@H]([C@H](O)[C@@H]1OP([O-])([O-])=O)n1cnc2c(N)ncnc12</html:p>
               </html:body>
            </notes>
            <annotation>
               <rdf:RDF>
                  <rdf:Description rdf:about="#meta_M_3hdcoa_m">
                     <bqbiol:is>
                        <rdf:Bag>
                           <rdf:li rdf:resource="http://identifiers.org/inchi/InChI=1S/C31H54N7O18P3S/c1-4-5-6-7-8-9-19(39)14-22(41)60-13-12-33-21(40)10-11-34-29(44)26(43)31(2,3)16-53-59(50,51)56-58(48,49)52-15-20-25(55-57(45,46)47)24(42)30(54-20)38-18-37-23-27(32)35-17-36-28(23)38/h17-20,24-26,30,39,42-43H,4-16H2,1-3H3,(H,33,40)(H,34,44)(H,48,49)(H,50,51)(H2,32,35,36)(H2,45,46,47)/p-4/t19-,20+,24+,25+,26-,30+/m0/s1"/>
                        </rdf:Bag>
                     </bqbiol:is>
                     <bqbiol:is>
                        <rdf:Bag>
                           <rdf:li rdf:resource="http://identifiers.org/chebi/CHEBI:62616"/>
                        </rdf:Bag>
                     </bqbiol:is>
                  </rdf:Description>
               </rdf:RDF>
            </annotation>
         </species>
         <species id="M_3hddcoa_c" initialConcentration="0" charge="-4" name="(S)-3-hydroxylauroyl-CoA(4-)" metaid="meta_M_3hddcoa_c" sboTerm="SBO:0000247" compartment="c">
            <notes>
               <html:body xmlns:html="http://www.w3.org/1999/xhtml">
                  <html:p>CHARGE: -4</html:p>
                  <html:p>FORMULA: C33H54N7O18P3S</html:p>
                  <html:p>SMILES: CCCCCCCCC[C@H](O)CC(=O)SCCNC(=O)CCNC(=O)[C@H](O)C(C)(C)COP([O-])(=O)OP([O-])(=O)OC[C@H]1O[C@H]([C@H](O)[C@@H]1OP([O-])([O-])=O)n1cnc2c(N)ncnc12</html:p>
               </html:body>
            </notes>
            <annotation>
               <rdf:RDF>
                  <rdf:Description rdf:about="#meta_M_3hddcoa_c">
                     <bqbiol:is>
                        <rdf:Bag>
                           <rdf:li rdf:resource="http://identifiers.org/inchi/InChI=1S/C33H58N7O18P3S/c1-4-5-6-7-8-9-10-11-21(41)16-24(43)62-15-14-35-23(42)12-13-36-31(46)28(45)33(2,3)18-55-61(52,53)58-60(50,51)54-17-22-27(57-59(47,48)49)26(44)32(56-22)40-20-39-25-29(34)37-19-38-30(25)40/h19-22,26-28,32,41,44-45H,4-18H2,1-3H3,(H,35,42)(H,36,46)(H,50,51)(H,52,53)(H2,34,37,38)(H2,47,48,49)/p-4/t21-,22+,26+,27+,28-,32+/m0/s1"/>
                        </rdf:Bag>
                     </bqbiol:is>
                     <bqbiol:is>
                        <rdf:Bag>
                           <rdf:li rdf:resource="http://identifiers.org/chebi/CHEBI:62558"/>
                        </rdf:Bag>
                     </bqbiol:is>
                  </rdf:Description>
               </rdf:RDF>
            </annotation>
         </species>
         <species id="M_3hddcoa_m" initialConcentration="0" charge="-4" name="(S)-3-hydroxylauroyl-CoA(4-)" metaid="meta_M_3hddcoa_m" sboTerm="SBO:0000247" compartment="m">
            <notes>
               <html:body xmlns:html="http://www.w3.org/1999/xhtml">
                  <html:p>CHARGE: -4</html:p>
                  <html:p>FORMULA: C33H54N7O18P3S</html:p>
                  <html:p>SMILES: CCCCCCCCC[C@H](O)CC(=O)SCCNC(=O)CCNC(=O)[C@H](O)C(C)(C)COP([O-])(=O)OP([O-])(=O)OC[C@H]1O[C@H]([C@H](O)[C@@H]1OP([O-])([O-])=O)n1cnc2c(N)ncnc12</html:p>
               </html:body>
            </notes>
            <annotation>
               <rdf:RDF>
                  <rdf:Description rdf:about="#meta_M_3hddcoa_m">
                     <bqbiol:is>
                        <rdf:Bag>
                           <rdf:li rdf:resource="http://identifiers.org/inchi/InChI=1S/C33H58N7O18P3S/c1-4-5-6-7-8-9-10-11-21(41)16-24(43)62-15-14-35-23(42)12-13-36-31(46)28(45)33(2,3)18-55-61(52,53)58-60(50,51)54-17-22-27(57-59(47,48)49)26(44)32(56-22)40-20-39-25-29(34)37-19-38-30(25)40/h19-22,26-28,32,41,44-45H,4-18H2,1-3H3,(H,35,42)(H,36,46)(H,50,51)(H,52,53)(H2,34,37,38)(H2,47,48,49)/p-4/t21-,22+,26+,27+,28-,32+/m0/s1"/>
                        </rdf:Bag>
                     </bqbiol:is>
                     <bqbiol:is>
                        <rdf:Bag>
                           <rdf:li rdf:resource="http://identifiers.org/chebi/CHEBI:62558"/>
                        </rdf:Bag>
                     </bqbiol:is>
                  </rdf:Description>
               </rdf:RDF>
            </annotation>
         </species>
         <species id="M_3hdeccoa_c" initialConcentration="0" name="3-hydroxyhexadecenoylcoa" sboTerm="SBO:0000247" compartment="c">
            <notes>
               <html:body xmlns:html="http://www.w3.org/1999/xhtml">
                  <html:p>CHARGE: -4</html:p>
                  <html:p>FORMULA: C37H60N7O18P3S</html:p>
               </html:body>
            </notes>
         </species>
         <species id="M_3hdeccoa_m" initialConcentration="0" name="3-hydroxyhexadecenoylcoa" sboTerm="SBO:0000247" compartment="m">
            <notes>
               <html:body xmlns:html="http://www.w3.org/1999/xhtml">
                  <html:p>CHARGE: -4</html:p>
                  <html:p>FORMULA: C37H60N7O18P3S</html:p>
               </html:body>
            </notes>
         </species>
         <species id="M_3hdececrn_c" initialConcentration="0" name="3-hydroxyhexadecenoylcarnitine" sboTerm="SBO:0000247" compartment="c">
            <notes>
               <html:body xmlns:html="http://www.w3.org/1999/xhtml">
                  <html:p>CHARGE: 0</html:p>
                  <html:p>FORMULA: C23H43NO5</html:p>
               </html:body>
            </notes>
         </species>
         <species id="M_3hdececrn_e" initialConcentration="0" name="3-hydroxyhexadecenoylcarnitine" sboTerm="SBO:0000247" compartment="e">
            <notes>
               <html:body xmlns:html="http://www.w3.org/1999/xhtml">
                  <html:p>CHARGE: 0</html:p>
                  <html:p>FORMULA: C23H43NO5</html:p>
               </html:body>
            </notes>
         </species>
         <species id="M_3hexdcoa_c" initialConcentration="0" charge="-4" name="(S)-3-hydroxypalmitoyl-CoA(4-)" metaid="meta_M_3hexdcoa_c" sboTerm="SBO:0000247" compartment="c">
            <notes>
               <html:body xmlns:html="http://www.w3.org/1999/xhtml">
                  <html:p>CHARGE: -4</html:p>
                  <html:p>FORMULA: C37H62N7O18P3S</html:p>
                  <html:p>SMILES: CCCCCCCCCCCCC[C@H](O)CC(=O)SCCNC(=O)CCNC(=O)[C@H](O)C(C)(C)COP([O-])(=O)OP([O-])(=O)OC[C@H]1O[C@H]([C@H](O)[C@@H]1OP([O-])([O-])=O)n1cnc2c(N)ncnc12</html:p>
               </html:body>
            </notes>
            <annotation>
               <rdf:RDF>
                  <rdf:Description rdf:about="#meta_M_3hexdcoa_c">
                     <bqbiol:is>
                        <rdf:Bag>
                           <rdf:li rdf:resource="http://identifiers.org/inchi/InChI=1S/C37H66N7O18P3S/c1-4-5-6-7-8-9-10-11-12-13-14-15-25(45)20-28(47)66-19-18-39-27(46)16-17-40-35(50)32(49)37(2,3)22-59-65(56,57)62-64(54,55)58-21-26-31(61-63(51,52)53)30(48)36(60-26)44-24-43-29-33(38)41-23-42-34(29)44/h23-26,30-32,36,45,48-49H,4-22H2,1-3H3,(H,39,46)(H,40,50)(H,54,55)(H,56,57)(H2,38,41,42)(H2,51,52,53)/p-4/t25-,26+,30+,31+,32-,36+/m0/s1"/>
                        </rdf:Bag>
                     </bqbiol:is>
                     <bqbiol:is>
                        <rdf:Bag>
                           <rdf:li rdf:resource="http://identifiers.org/chebi/CHEBI:62613"/>
                        </rdf:Bag>
                     </bqbiol:is>
                  </rdf:Description>
               </rdf:RDF>
            </annotation>
         </species>
         <species id="M_3hexdcoa_m" initialConcentration="0" charge="-4" name="(S)-3-hydroxypalmitoyl-CoA(4-)" metaid="meta_M_3hexdcoa_m" sboTerm="SBO:0000247" compartment="m">
            <notes>
               <html:body xmlns:html="http://www.w3.org/1999/xhtml">
                  <html:p>CHARGE: -4</html:p>
                  <html:p>FORMULA: C37H62N7O18P3S</html:p>
                  <html:p>SMILES: CCCCCCCCCCCCC[C@H](O)CC(=O)SCCNC(=O)CCNC(=O)[C@H](O)C(C)(C)COP([O-])(=O)OP([O-])(=O)OC[C@H]1O[C@H]([C@H](O)[C@@H]1OP([O-])([O-])=O)n1cnc2c(N)ncnc12</html:p>
               </html:body>
            </notes>
            <annotation>
               <rdf:RDF>
                  <rdf:Description rdf:about="#meta_M_3hexdcoa_m">
                     <bqbiol:is>
                        <rdf:Bag>
                           <rdf:li rdf:resource="http://identifiers.org/inchi/InChI=1S/C37H66N7O18P3S/c1-4-5-6-7-8-9-10-11-12-13-14-15-25(45)20-28(47)66-19-18-39-27(46)16-17-40-35(50)32(49)37(2,3)22-59-65(56,57)62-64(54,55)58-21-26-31(61-63(51,52)53)30(48)36(60-26)44-24-43-29-33(38)41-23-42-34(29)44/h23-26,30-32,36,45,48-49H,4-22H2,1-3H3,(H,39,46)(H,40,50)(H,54,55)(H,56,57)(H2,38,41,42)(H2,51,52,53)/p-4/t25-,26+,30+,31+,32-,36+/m0/s1"/>
                        </rdf:Bag>
                     </bqbiol:is>
                     <bqbiol:is>
                        <rdf:Bag>
                           <rdf:li rdf:resource="http://identifiers.org/chebi/CHEBI:62613"/>
                        </rdf:Bag>
                     </bqbiol:is>
                  </rdf:Description>
               </rdf:RDF>
            </annotation>
         </species>
         <species id="M_3hexdcrn_c" initialConcentration="0" name="3-hydroxyhexadecanoylcarnitine" metaid="meta_M_3hexdcrn_c" sboTerm="SBO:0000247" compartment="c">
            <notes>
               <html:body xmlns:html="http://www.w3.org/1999/xhtml">
                  <html:p>CHARGE: 0</html:p>
                  <html:p>FORMULA: C23H45NO5</html:p>
               </html:body>
            </notes>
            <annotation>
               <rdf:RDF>
                  <rdf:Description rdf:about="#meta_M_3hexdcrn_c">
                     <bqbiol:is>
                        <rdf:Bag>
                           <rdf:li rdf:resource="http://identifiers.org/hmdb/HMDB13336"/>
                        </rdf:Bag>
                     </bqbiol:is>
                  </rdf:Description>
               </rdf:RDF>
            </annotation>
         </species>
         <species id="M_3hexdcrn_e" initialConcentration="0" name="3-hydroxyhexadecanoylcarnitine" metaid="meta_M_3hexdcrn_e" sboTerm="SBO:0000247" compartment="e">
            <notes>
               <html:body xmlns:html="http://www.w3.org/1999/xhtml">
                  <html:p>CHARGE: 0</html:p>
                  <html:p>FORMULA: C23H45NO5</html:p>
               </html:body>
            </notes>
            <annotation>
               <rdf:RDF>
                  <rdf:Description rdf:about="#meta_M_3hexdcrn_e">
                     <bqbiol:is>
                        <rdf:Bag>
                           <rdf:li rdf:resource="http://identifiers.org/hmdb/HMDB13336"/>
                        </rdf:Bag>
                     </bqbiol:is>
                  </rdf:Description>
               </rdf:RDF>
            </annotation>
         </species>
         <species id="M_3hexdtetcoa_m" initialConcentration="0" name="3,7,10,13-hexadecatetraenoylcoa" sboTerm="SBO:0000247" compartment="m">
            <notes>
               <html:body xmlns:html="http://www.w3.org/1999/xhtml">
                  <html:p>CHARGE: -4</html:p>
                  <html:p>FORMULA: C37H54N7O17P3S</html:p>
               </html:body>
            </notes>
         </species>
         <species id="M_3hexdtetcoa_x" initialConcentration="0" name="3,7,10,13-hexadecatetraenoylcoa" sboTerm="SBO:0000247" compartment="x">
            <notes>
               <html:body xmlns:html="http://www.w3.org/1999/xhtml">
                  <html:p>CHARGE: -4</html:p>
                  <html:p>FORMULA: C37H54N7O17P3S</html:p>
               </html:body>
            </notes>
         </species>
         <species id="M_3hexdtricoa_m" initialConcentration="0" name="3,7,10-hexadecatrienoylcoa" sboTerm="SBO:0000247" compartment="m">
            <notes>
               <html:body xmlns:html="http://www.w3.org/1999/xhtml">
                  <html:p>CHARGE: -4</html:p>
                  <html:p>FORMULA: C37H56N7O17P3S</html:p>
               </html:body>
            </notes>
         </species>
         <species id="M_3hexdtricoa_x" initialConcentration="0" name="3,7,10-hexadecatrienoylcoa" sboTerm="SBO:0000247" compartment="x">
            <notes>
               <html:body xmlns:html="http://www.w3.org/1999/xhtml">
                  <html:p>CHARGE: -4</html:p>
                  <html:p>FORMULA: C37H56N7O17P3S</html:p>
               </html:body>
            </notes>
         </species>
         <species id="M_3hibutcoa_m" initialConcentration="0" charge="-4" name="3-hydroxy-2-methylpropanoyl-CoA" metaid="meta_M_3hibutcoa_m" sboTerm="SBO:0000247" compartment="m">
            <notes>
               <html:body xmlns:html="http://www.w3.org/1999/xhtml">
                  <html:p>CHARGE: -4</html:p>
                  <html:p>FORMULA: C25H38N7O18P3S</html:p>
                  <html:p>SMILES: CC(CO)C(=O)SCCNC(=O)CCNC(=O)[C@H](O)C(C)(C)COP(O)(=O)OP(O)(=O)OC[C@H]1O[C@H]([C@H](O)[C@@H]1OP(O)(O)=O)n1cnc2c(N)ncnc12</html:p>
               </html:body>
            </notes>
            <annotation>
               <rdf:RDF>
                  <rdf:Description rdf:about="#meta_M_3hibutcoa_m">
                     <bqbiol:isVersionOf>
                        <rdf:Bag>
                           <rdf:li rdf:resource="http://identifiers.org/inchi/InChI=1S/C25H42N7O18P3S/c1-13(8-33)24(38)54-7-6-27-15(34)4-5-28-22(37)19(36)25(2,3)10-47-53(44,45)50-52(42,43)46-9-14-18(49-51(39,40)41)17(35)23(48-14)32-12-31-16-20(26)29-11-30-21(16)32/h11-14,17-19,23,33,35-36H,4-10H2,1-3H3,(H,27,34)(H,28,37)(H,42,43)(H,44,45)(H2,26,29,30)(H2,39,40,41)/t13?,14-,17-,18-,19+,23-/m1/s1"/>
                        </rdf:Bag>
                     </bqbiol:isVersionOf>
                     <bqbiol:isVersionOf>
                        <rdf:Bag>
                           <rdf:li rdf:resource="http://identifiers.org/chebi/CHEBI:15481"/>
                        </rdf:Bag>
                     </bqbiol:isVersionOf>
                  </rdf:Description>
               </rdf:RDF>
            </annotation>
         </species>
         <species id="M_3hmbcoa_m" initialConcentration="0" charge="-4" name="(2S,3S)-3-hydroxy-2-methylbutanoyl-CoA(4-)" metaid="meta_M_3hmbcoa_m" sboTerm="SBO:0000247" compartment="m">
            <notes>
               <html:body xmlns:html="http://www.w3.org/1999/xhtml">
                  <html:p>CHARGE: -4</html:p>
                  <html:p>FORMULA: C26H40N7O18P3S</html:p>
                  <html:p>SMILES: C[C@H](O)[C@H](C)C(=O)SCCNC(=O)CCNC(=O)[C@H](O)C(C)(C)COP([O-])(=O)OP([O-])(=O)OC[C@H]1O[C@H]([C@H](O)[C@@H]1OP([O-])([O-])=O)n1cnc2c(N)ncnc12</html:p>
               </html:body>
            </notes>
            <annotation>
               <rdf:RDF>
                  <rdf:Description rdf:about="#meta_M_3hmbcoa_m">
                     <bqbiol:is>
                        <rdf:Bag>
                           <rdf:li rdf:resource="http://identifiers.org/inchi/InChI=1S/C26H44N7O18P3S/c1-13(14(2)34)25(39)55-8-7-28-16(35)5-6-29-23(38)20(37)26(3,4)10-48-54(45,46)51-53(43,44)47-9-15-19(50-52(40,41)42)18(36)24(49-15)33-12-32-17-21(27)30-11-31-22(17)33/h11-15,18-20,24,34,36-37H,5-10H2,1-4H3,(H,28,35)(H,29,38)(H,43,44)(H,45,46)(H2,27,30,31)(H2,40,41,42)/p-4/t13-,14-,15+,18+,19+,20-,24+/m0/s1"/>
                        </rdf:Bag>
                     </bqbiol:is>
                     <bqbiol:is>
                        <rdf:Bag>
                           <rdf:li rdf:resource="http://identifiers.org/chebi/CHEBI:57312"/>
                        </rdf:Bag>
                     </bqbiol:is>
                  </rdf:Description>
               </rdf:RDF>
            </annotation>
         </species>
         <species id="M_3hmp_m" initialConcentration="0" charge="-1" name="3-hydroxy-2-isobutyrate" metaid="meta_M_3hmp_m" sboTerm="SBO:0000247" compartment="m">
            <notes>
               <html:body xmlns:html="http://www.w3.org/1999/xhtml">
                  <html:p>CHARGE: -1</html:p>
                  <html:p>FORMULA: C4H7O3</html:p>
                  <html:p>SMILES: CC(CO)C([O-])=O</html:p>
               </html:body>
            </notes>
            <annotation>
               <rdf:RDF>
                  <rdf:Description rdf:about="#meta_M_3hmp_m">
                     <bqbiol:is>
                        <rdf:Bag>
                           <rdf:li rdf:resource="http://identifiers.org/inchi/InChI=1S/C4H8O3/c1-3(2-5)4(6)7/h3,5H,2H2,1H3,(H,6,7)/p-1"/>
                        </rdf:Bag>
                     </bqbiol:is>
                     <bqbiol:is>
                        <rdf:Bag>
                           <rdf:li rdf:resource="http://identifiers.org/chebi/CHEBI:11805"/>
                        </rdf:Bag>
                     </bqbiol:is>
                  </rdf:Description>
               </rdf:RDF>
            </annotation>
         </species>
         <species id="M_3hodcoa_c" initialConcentration="0" name="(S)-3-Hydroxyoctadecanoyl-CoA" metaid="meta_M_3hodcoa_c" sboTerm="SBO:0000247" compartment="c">
            <notes>
               <html:body xmlns:html="http://www.w3.org/1999/xhtml">
                  <html:p>CHARGE: -4</html:p>
                  <html:p>FORMULA: C39H66N7O18P3S</html:p>
               </html:body>
            </notes>
            <annotation>
               <rdf:RDF>
                  <rdf:Description rdf:about="#meta_M_3hodcoa_c">
                     <bqbiol:is>
                        <rdf:Bag>
                           <rdf:li rdf:resource="http://identifiers.org/inchi/InChI=1S/C39H70N7O18P3S/c1-4-5-6-7-8-9-10-11-12-13-14-15-16-17-27(47)22-30(49)68-21-20-41-29(48)18-19-42-37(52)34(51)39(2,3)24-61-67(58,59)64-66(56,57)60-23-28-33(63-65(53,54)55)32(50)38(62-28)46-26-45-31-35(40)43-25-44-36(31)46/h25-28,32-34,38,47,50-51H,4-24H2,1-3H3,(H,41,48)(H,42,52)(H,56,57)(H,58,59)(H2,40,43,44)(H2,53,54,55)/t27-,28+,32+,33+,34-,38+/m0/s1"/>
                        </rdf:Bag>
                     </bqbiol:is>
                  </rdf:Description>
               </rdf:RDF>
            </annotation>
         </species>
         <species id="M_3hodcoa_m" initialConcentration="0" name="(S)-3-Hydroxyoctadecanoyl-CoA" metaid="meta_M_3hodcoa_m" sboTerm="SBO:0000247" compartment="m">
            <notes>
               <html:body xmlns:html="http://www.w3.org/1999/xhtml">
                  <html:p>CHARGE: -4</html:p>
                  <html:p>FORMULA: C39H66N7O18P3S</html:p>
               </html:body>
            </notes>
            <annotation>
               <rdf:RDF>
                  <rdf:Description rdf:about="#meta_M_3hodcoa_m">
                     <bqbiol:is>
                        <rdf:Bag>
                           <rdf:li rdf:resource="http://identifiers.org/inchi/InChI=1S/C39H70N7O18P3S/c1-4-5-6-7-8-9-10-11-12-13-14-15-16-17-27(47)22-30(49)68-21-20-41-29(48)18-19-42-37(52)34(51)39(2,3)24-61-67(58,59)64-66(56,57)60-23-28-33(63-65(53,54)55)32(50)38(62-28)46-26-45-31-35(40)43-25-44-36(31)46/h25-28,32-34,38,47,50-51H,4-24H2,1-3H3,(H,41,48)(H,42,52)(H,56,57)(H,58,59)(H2,40,43,44)(H2,53,54,55)/t27-,28+,32+,33+,34-,38+/m0/s1"/>
                        </rdf:Bag>
                     </bqbiol:is>
                  </rdf:Description>
               </rdf:RDF>
            </annotation>
         </species>
         <species id="M_3hpcoa_c" initialConcentration="0" charge="-4" name="3-hydroxypropanoyl-CoA(4-)" metaid="meta_M_3hpcoa_c" sboTerm="SBO:0000247" compartment="c">
            <notes>
               <html:body xmlns:html="http://www.w3.org/1999/xhtml">
                  <html:p>CHARGE: -4</html:p>
                  <html:p>FORMULA: C24H36N7O18P3S</html:p>
                  <html:p>SMILES: CC(C)(COP([O-])(=O)OP([O-])(=O)OC[C@H]1O[C@H]([C@H](O)[C@@H]1OP([O-])([O-])=O)n1cnc2c(N)ncnc12)[C@@H](O)C(=O)NCCC(=O)NCCSC(=O)CCO</html:p>
               </html:body>
            </notes>
            <annotation>
               <rdf:RDF>
                  <rdf:Description rdf:about="#meta_M_3hpcoa_c">
                     <bqbiol:is>
                        <rdf:Bag>
                           <rdf:li rdf:resource="http://identifiers.org/inchi/InChI=1S/C24H40N7O18P3S/c1-24(2,19(36)22(37)27-5-3-14(33)26-6-8-53-15(34)4-7-32)10-46-52(43,44)49-51(41,42)45-9-13-18(48-50(38,39)40)17(35)23(47-13)31-12-30-16-20(25)28-11-29-21(16)31/h11-13,17-19,23,32,35-36H,3-10H2,1-2H3,(H,26,33)(H,27,37)(H,41,42)(H,43,44)(H2,25,28,29)(H2,38,39,40)/p-4/t13-,17-,18-,19+,23-/m1/s1"/>
                        </rdf:Bag>
                     </bqbiol:is>
                     <bqbiol:is>
                        <rdf:Bag>
                           <rdf:li rdf:resource="http://identifiers.org/chebi/CHEBI:58528"/>
                        </rdf:Bag>
                     </bqbiol:is>
                  </rdf:Description>
               </rdf:RDF>
            </annotation>
         </species>
         <species id="M_3hpcoa_m" initialConcentration="0" charge="-4" name="3-hydroxypropanoyl-CoA(4-)" metaid="meta_M_3hpcoa_m" sboTerm="SBO:0000247" compartment="m">
            <notes>
               <html:body xmlns:html="http://www.w3.org/1999/xhtml">
                  <html:p>CHARGE: -4</html:p>
                  <html:p>FORMULA: C24H36N7O18P3S</html:p>
                  <html:p>SMILES: CC(C)(COP([O-])(=O)OP([O-])(=O)OC[C@H]1O[C@H]([C@H](O)[C@@H]1OP([O-])([O-])=O)n1cnc2c(N)ncnc12)[C@@H](O)C(=O)NCCC(=O)NCCSC(=O)CCO</html:p>
               </html:body>
            </notes>
            <annotation>
               <rdf:RDF>
                  <rdf:Description rdf:about="#meta_M_3hpcoa_m">
                     <bqbiol:is>
                        <rdf:Bag>
                           <rdf:li rdf:resource="http://identifiers.org/inchi/InChI=1S/C24H40N7O18P3S/c1-24(2,19(36)22(37)27-5-3-14(33)26-6-8-53-15(34)4-7-32)10-46-52(43,44)49-51(41,42)45-9-13-18(48-50(38,39)40)17(35)23(47-13)31-12-30-16-20(25)28-11-29-21(16)31/h11-13,17-19,23,32,35-36H,3-10H2,1-2H3,(H,26,33)(H,27,37)(H,41,42)(H,43,44)(H2,25,28,29)(H2,38,39,40)/p-4/t13-,17-,18-,19+,23-/m1/s1"/>
                        </rdf:Bag>
                     </bqbiol:is>
                     <bqbiol:is>
                        <rdf:Bag>
                           <rdf:li rdf:resource="http://identifiers.org/chebi/CHEBI:58528"/>
                        </rdf:Bag>
                     </bqbiol:is>
                  </rdf:Description>
               </rdf:RDF>
            </annotation>
         </species>
         <species id="M_3hpcoa_x" initialConcentration="0" charge="-4" name="3-hydroxypropanoyl-CoA(4-)" metaid="meta_M_3hpcoa_x" sboTerm="SBO:0000247" compartment="x">
            <notes>
               <html:body xmlns:html="http://www.w3.org/1999/xhtml">
                  <html:p>CHARGE: -4</html:p>
                  <html:p>FORMULA: C24H36N7O18P3S</html:p>
                  <html:p>SMILES: CC(C)(COP([O-])(=O)OP([O-])(=O)OC[C@H]1O[C@H]([C@H](O)[C@@H]1OP([O-])([O-])=O)n1cnc2c(N)ncnc12)[C@@H](O)C(=O)NCCC(=O)NCCSC(=O)CCO</html:p>
               </html:body>
            </notes>
            <annotation>
               <rdf:RDF>
                  <rdf:Description rdf:about="#meta_M_3hpcoa_x">
                     <bqbiol:is>
                        <rdf:Bag>
                           <rdf:li rdf:resource="http://identifiers.org/inchi/InChI=1S/C24H40N7O18P3S/c1-24(2,19(36)22(37)27-5-3-14(33)26-6-8-53-15(34)4-7-32)10-46-52(43,44)49-51(41,42)45-9-13-18(48-50(38,39)40)17(35)23(47-13)31-12-30-16-20(25)28-11-29-21(16)31/h11-13,17-19,23,32,35-36H,3-10H2,1-2H3,(H,26,33)(H,27,37)(H,41,42)(H,43,44)(H2,25,28,29)(H2,38,39,40)/p-4/t13-,17-,18-,19+,23-/m1/s1"/>
                        </rdf:Bag>
                     </bqbiol:is>
                     <bqbiol:is>
                        <rdf:Bag>
                           <rdf:li rdf:resource="http://identifiers.org/chebi/CHEBI:58528"/>
                        </rdf:Bag>
                     </bqbiol:is>
                  </rdf:Description>
               </rdf:RDF>
            </annotation>
         </species>
         <species id="M_3hpp_c" initialConcentration="0" charge="-1" name="3-hydroxypropionate" metaid="meta_M_3hpp_c" sboTerm="SBO:0000247" compartment="c">
            <notes>
               <html:body xmlns:html="http://www.w3.org/1999/xhtml">
                  <html:p>CHARGE: -1</html:p>
                  <html:p>FORMULA: C3H5O3</html:p>
                  <html:p>SMILES: OCCC([O-])=O</html:p>
               </html:body>
            </notes>
            <annotation>
               <rdf:RDF>
                  <rdf:Description rdf:about="#meta_M_3hpp_c">
                     <bqbiol:is>
                        <rdf:Bag>
                           <rdf:li rdf:resource="http://identifiers.org/inchi/InChI=1S/C3H6O3/c4-2-1-3(5)6/h4H,1-2H2,(H,5,6)/p-1"/>
                        </rdf:Bag>
                     </bqbiol:is>
                     <bqbiol:is>
                        <rdf:Bag>
                           <rdf:li rdf:resource="http://identifiers.org/chebi/CHEBI:16510"/>
                        </rdf:Bag>
                     </bqbiol:is>
                  </rdf:Description>
               </rdf:RDF>
            </annotation>
         </species>
         <species id="M_3hpp_m" initialConcentration="0" charge="-1" name="3-hydroxypropionate" metaid="meta_M_3hpp_m" sboTerm="SBO:0000247" compartment="m">
            <notes>
               <html:body xmlns:html="http://www.w3.org/1999/xhtml">
                  <html:p>CHARGE: -1</html:p>
                  <html:p>FORMULA: C3H5O3</html:p>
                  <html:p>SMILES: OCCC([O-])=O</html:p>
               </html:body>
            </notes>
            <annotation>
               <rdf:RDF>
                  <rdf:Description rdf:about="#meta_M_3hpp_m">
                     <bqbiol:is>
                        <rdf:Bag>
                           <rdf:li rdf:resource="http://identifiers.org/inchi/InChI=1S/C3H6O3/c4-2-1-3(5)6/h4H,1-2H2,(H,5,6)/p-1"/>
                        </rdf:Bag>
                     </bqbiol:is>
                     <bqbiol:is>
                        <rdf:Bag>
                           <rdf:li rdf:resource="http://identifiers.org/chebi/CHEBI:16510"/>
                        </rdf:Bag>
                     </bqbiol:is>
                  </rdf:Description>
               </rdf:RDF>
            </annotation>
         </species>
         <species id="M_3htdcoa_c" initialConcentration="0" charge="-4" name="(S)-3-hydroxytetradecanoyl-CoA(4-)" metaid="meta_M_3htdcoa_c" sboTerm="SBO:0000247" compartment="c">
            <notes>
               <html:body xmlns:html="http://www.w3.org/1999/xhtml">
                  <html:p>CHARGE: -4</html:p>
                  <html:p>FORMULA: C35H58N7O18P3S</html:p>
                  <html:p>SMILES: CCCCCCCCCCC[C@H](O)CC(=O)SCCNC(=O)CCNC(=O)[C@H](O)C(C)(C)COP([O-])(=O)OP([O-])(=O)OC[C@H]1O[C@H]([C@H](O)[C@@H]1OP([O-])([O-])=O)n1cnc2c(N)ncnc12</html:p>
               </html:body>
            </notes>
            <annotation>
               <rdf:RDF>
                  <rdf:Description rdf:about="#meta_M_3htdcoa_c">
                     <bqbiol:is>
                        <rdf:Bag>
                           <rdf:li rdf:resource="http://identifiers.org/inchi/InChI=1S/C35H62N7O18P3S/c1-4-5-6-7-8-9-10-11-12-13-23(43)18-26(45)64-17-16-37-25(44)14-15-38-33(48)30(47)35(2,3)20-57-63(54,55)60-62(52,53)56-19-24-29(59-61(49,50)51)28(46)34(58-24)42-22-41-27-31(36)39-21-40-32(27)42/h21-24,28-30,34,43,46-47H,4-20H2,1-3H3,(H,37,44)(H,38,48)(H,52,53)(H,54,55)(H2,36,39,40)(H2,49,50,51)/p-4/t23-,24+,28+,29+,30-,34+/m0/s1"/>
                        </rdf:Bag>
                     </bqbiol:is>
                     <bqbiol:is>
                        <rdf:Bag>
                           <rdf:li rdf:resource="http://identifiers.org/chebi/CHEBI:62614"/>
                        </rdf:Bag>
                     </bqbiol:is>
                  </rdf:Description>
               </rdf:RDF>
            </annotation>
         </species>
         <species id="M_3htdcoa_m" initialConcentration="0" charge="-4" name="(S)-3-hydroxytetradecanoyl-CoA(4-)" metaid="meta_M_3htdcoa_m" sboTerm="SBO:0000247" compartment="m">
            <notes>
               <html:body xmlns:html="http://www.w3.org/1999/xhtml">
                  <html:p>CHARGE: -4</html:p>
                  <html:p>FORMULA: C35H58N7O18P3S</html:p>
                  <html:p>SMILES: CCCCCCCCCCC[C@H](O)CC(=O)SCCNC(=O)CCNC(=O)[C@H](O)C(C)(C)COP([O-])(=O)OP([O-])(=O)OC[C@H]1O[C@H]([C@H](O)[C@@H]1OP([O-])([O-])=O)n1cnc2c(N)ncnc12</html:p>
               </html:body>
            </notes>
            <annotation>
               <rdf:RDF>
                  <rdf:Description rdf:about="#meta_M_3htdcoa_m">
                     <bqbiol:is>
                        <rdf:Bag>
                           <rdf:li rdf:resource="http://identifiers.org/inchi/InChI=1S/C35H62N7O18P3S/c1-4-5-6-7-8-9-10-11-12-13-23(43)18-26(45)64-17-16-37-25(44)14-15-38-33(48)30(47)35(2,3)20-57-63(54,55)60-62(52,53)56-19-24-29(59-61(49,50)51)28(46)34(58-24)42-22-41-27-31(36)39-21-40-32(27)42/h21-24,28-30,34,43,46-47H,4-20H2,1-3H3,(H,37,44)(H,38,48)(H,52,53)(H,54,55)(H2,36,39,40)(H2,49,50,51)/p-4/t23-,24+,28+,29+,30-,34+/m0/s1"/>
                        </rdf:Bag>
                     </bqbiol:is>
                     <bqbiol:is>
                        <rdf:Bag>
                           <rdf:li rdf:resource="http://identifiers.org/chebi/CHEBI:62614"/>
                        </rdf:Bag>
                     </bqbiol:is>
                  </rdf:Description>
               </rdf:RDF>
            </annotation>
         </species>
         <species id="M_3htmelys_c" initialConcentration="0" charge="0" name="3-hydroxy-N(6),N(6),N(6)-trimethyl-L-lysine" metaid="meta_M_3htmelys_c" sboTerm="SBO:0000247" compartment="c">
            <notes>
               <html:body xmlns:html="http://www.w3.org/1999/xhtml">
                  <html:p>CHARGE: 0</html:p>
                  <html:p>FORMULA: C9H20N2O3</html:p>
                  <html:p>SMILES: C[N+](C)(C)CCCC(O)[C@H](N)C(O)=O</html:p>
               </html:body>
            </notes>
            <annotation>
               <rdf:RDF>
                  <rdf:Description rdf:about="#meta_M_3htmelys_c">
                     <bqbiol:isVersionOf>
                        <rdf:Bag>
                           <rdf:li rdf:resource="http://identifiers.org/inchi/InChI=1S/C9H20N2O3/c1-11(2,3)6-4-5-7(12)8(10)9(13)14/h7-8,12H,4-6,10H2,1-3H3/p+1/t7?,8-/m0/s1"/>
                        </rdf:Bag>
                     </bqbiol:isVersionOf>
                     <bqbiol:isVersionOf>
                        <rdf:Bag>
                           <rdf:li rdf:resource="http://identifiers.org/chebi/CHEBI:15786"/>
                        </rdf:Bag>
                     </bqbiol:isVersionOf>
                  </rdf:Description>
               </rdf:RDF>
            </annotation>
         </species>
         <species id="M_3htmelys_m" initialConcentration="0" charge="0" name="3-hydroxy-N(6),N(6),N(6)-trimethyl-L-lysine" metaid="meta_M_3htmelys_m" sboTerm="SBO:0000247" compartment="m">
            <notes>
               <html:body xmlns:html="http://www.w3.org/1999/xhtml">
                  <html:p>CHARGE: 0</html:p>
                  <html:p>FORMULA: C9H20N2O3</html:p>
                  <html:p>SMILES: C[N+](C)(C)CCCC(O)[C@H](N)C(O)=O</html:p>
               </html:body>
            </notes>
            <annotation>
               <rdf:RDF>
                  <rdf:Description rdf:about="#meta_M_3htmelys_m">
                     <bqbiol:isVersionOf>
                        <rdf:Bag>
                           <rdf:li rdf:resource="http://identifiers.org/inchi/InChI=1S/C9H20N2O3/c1-11(2,3)6-4-5-7(12)8(10)9(13)14/h7-8,12H,4-6,10H2,1-3H3/p+1/t7?,8-/m0/s1"/>
                        </rdf:Bag>
                     </bqbiol:isVersionOf>
                     <bqbiol:isVersionOf>
                        <rdf:Bag>
                           <rdf:li rdf:resource="http://identifiers.org/chebi/CHEBI:15786"/>
                        </rdf:Bag>
                     </bqbiol:isVersionOf>
                  </rdf:Description>
               </rdf:RDF>
            </annotation>
         </species>
         <species id="M_3hxkynam_c" initialConcentration="0" charge="1" name="3-Hydroxykynurenamine" metaid="meta_M_3hxkynam_c" sboTerm="SBO:0000247" compartment="c">
            <notes>
               <html:body xmlns:html="http://www.w3.org/1999/xhtml">
                  <html:p>CHARGE: 1</html:p>
                  <html:p>FORMULA: C9H13N2O2</html:p>
               </html:body>
            </notes>
            <annotation>
               <rdf:RDF>
                  <rdf:Description rdf:about="#meta_M_3hxkynam_c">
                     <bqbiol:is>
                        <rdf:Bag>
                           <rdf:li rdf:resource="http://identifiers.org/inchi/InChI=1S/C9H12N2O2/c10-5-4-7(12)6-2-1-3-8(13)9(6)11/h1-3,13H,4-5,10-11H2"/>
                        </rdf:Bag>
                     </bqbiol:is>
                     <bqbiol:is>
                        <rdf:Bag>
                           <rdf:li rdf:resource="http://identifiers.org/kegg.compound/C05636"/>
                        </rdf:Bag>
                     </bqbiol:is>
                     <bqbiol:is>
                        <rdf:Bag>
                           <rdf:li rdf:resource="http://identifiers.org/pubchem.substance/7947"/>
                        </rdf:Bag>
                     </bqbiol:is>
                  </rdf:Description>
               </rdf:RDF>
            </annotation>
         </species>
         <species id="M_3ityr_L_c" initialConcentration="0" charge="0" name="3-iodo-L-tyrosine" metaid="meta_M_3ityr_L_c" sboTerm="SBO:0000247" compartment="c">
            <notes>
               <html:body xmlns:html="http://www.w3.org/1999/xhtml">
                  <html:p>CHARGE: 0</html:p>
                  <html:p>FORMULA: C9H10INO3</html:p>
                  <html:p>SMILES: N[C@@H](Cc1ccc(O)c(I)c1)C(O)=O</html:p>
               </html:body>
            </notes>
            <annotation>
               <rdf:RDF>
                  <rdf:Description rdf:about="#meta_M_3ityr_L_c">
                     <bqbiol:is>
                        <rdf:Bag>
                           <rdf:li rdf:resource="http://identifiers.org/inchi/InChI=1S/C9H10INO3/c10-6-3-5(1-2-8(6)12)4-7(11)9(13)14/h1-3,7,12H,4,11H2,(H,13,14)/t7-/m0/s1"/>
                        </rdf:Bag>
                     </bqbiol:is>
                     <bqbiol:is>
                        <rdf:Bag>
                           <rdf:li rdf:resource="http://identifiers.org/chebi/CHEBI:27847"/>
                        </rdf:Bag>
                     </bqbiol:is>
                  </rdf:Description>
               </rdf:RDF>
            </annotation>
         </species>
         <species id="M_3ivcoa_c" initialConcentration="0" charge="0" name="3-hydroxyisovaleryl-CoA" metaid="meta_M_3ivcoa_c" sboTerm="SBO:0000247" compartment="c">
            <notes>
               <html:body xmlns:html="http://www.w3.org/1999/xhtml">
                  <html:p>CHARGE: 0</html:p>
                  <html:p>FORMULA: C26H44N7O18P3S</html:p>
                  <html:p>SMILES: CC(C)(O)CC(=O)SCCNC(=O)CCNC(=O)[C@H](O)C(C)(C)COP(O)(=O)OP(O)(=O)OC[C@H]1O[C@H]([C@H](O)[C@@H]1OP(O)(O)=O)n1cnc2c(N)ncnc12</html:p>
               </html:body>
            </notes>
            <annotation>
               <rdf:RDF>
                  <rdf:Description rdf:about="#meta_M_3ivcoa_c">
                     <bqbiol:is>
                        <rdf:Bag>
                           <rdf:li rdf:resource="http://identifiers.org/inchi/InChI=1S/C26H44N7O18P3S/c1-25(2,20(37)23(38)29-6-5-15(34)28-7-8-55-16(35)9-26(3,4)39)11-48-54(45,46)51-53(43,44)47-10-14-19(50-52(40,41)42)18(36)24(49-14)33-13-32-17-21(27)30-12-31-22(17)33/h12-14,18-20,24,36-37,39H,5-11H2,1-4H3,(H,28,34)(H,29,38)(H,43,44)(H,45,46)(H2,27,30,31)(H2,40,41,42)/t14-,18-,19-,20+,24-/m1/s1"/>
                        </rdf:Bag>
                     </bqbiol:is>
                     <bqbiol:is>
                        <rdf:Bag>
                           <rdf:li rdf:resource="http://identifiers.org/chebi/CHEBI:28291"/>
                        </rdf:Bag>
                     </bqbiol:is>
                  </rdf:Description>
               </rdf:RDF>
            </annotation>
         </species>
         <species id="M_3ivcoa_m" initialConcentration="0" charge="0" name="3-hydroxyisovaleryl-CoA" metaid="meta_M_3ivcoa_m" sboTerm="SBO:0000247" compartment="m">
            <notes>
               <html:body xmlns:html="http://www.w3.org/1999/xhtml">
                  <html:p>CHARGE: 0</html:p>
                  <html:p>FORMULA: C26H44N7O18P3S</html:p>
                  <html:p>SMILES: CC(C)(O)CC(=O)SCCNC(=O)CCNC(=O)[C@H](O)C(C)(C)COP(O)(=O)OP(O)(=O)OC[C@H]1O[C@H]([C@H](O)[C@@H]1OP(O)(O)=O)n1cnc2c(N)ncnc12</html:p>
               </html:body>
            </notes>
            <annotation>
               <rdf:RDF>
                  <rdf:Description rdf:about="#meta_M_3ivcoa_m">
                     <bqbiol:is>
                        <rdf:Bag>
                           <rdf:li rdf:resource="http://identifiers.org/inchi/InChI=1S/C26H44N7O18P3S/c1-25(2,20(37)23(38)29-6-5-15(34)28-7-8-55-16(35)9-26(3,4)39)11-48-54(45,46)51-53(43,44)47-10-14-19(50-52(40,41)42)18(36)24(49-14)33-13-32-17-21(27)30-12-31-22(17)33/h12-14,18-20,24,36-37,39H,5-11H2,1-4H3,(H,28,34)(H,29,38)(H,43,44)(H,45,46)(H2,27,30,31)(H2,40,41,42)/t14-,18-,19-,20+,24-/m1/s1"/>
                        </rdf:Bag>
                     </bqbiol:is>
                     <bqbiol:is>
                        <rdf:Bag>
                           <rdf:li rdf:resource="http://identifiers.org/chebi/CHEBI:28291"/>
                        </rdf:Bag>
                     </bqbiol:is>
                  </rdf:Description>
               </rdf:RDF>
            </annotation>
         </species>
         <species id="M_3ivcrn_c" initialConcentration="0" name="3-hydroxy-isovaleryl carnitine" sboTerm="SBO:0000247" compartment="c">
            <notes>
               <html:body xmlns:html="http://www.w3.org/1999/xhtml">
                  <html:p>CHARGE: 0</html:p>
                  <html:p>FORMULA: C12H23NO5</html:p>
               </html:body>
            </notes>
         </species>
         <species id="M_3ivcrn_e" initialConcentration="0" name="3-hydroxy-isovaleryl carnitine" sboTerm="SBO:0000247" compartment="e">
            <notes>
               <html:body xmlns:html="http://www.w3.org/1999/xhtml">
                  <html:p>CHARGE: 0</html:p>
                  <html:p>FORMULA: C12H23NO5</html:p>
               </html:body>
            </notes>
         </species>
         <species id="M_3m4hpga_c" initialConcentration="0" charge="0" name="3-Methoxy-4-hydroxyphenylglycolaldehyde" metaid="meta_M_3m4hpga_c" sboTerm="SBO:0000247" compartment="c">
            <notes>
               <html:body xmlns:html="http://www.w3.org/1999/xhtml">
                  <html:p>CHARGE: 0</html:p>
                  <html:p>FORMULA: C9H10O4</html:p>
               </html:body>
            </notes>
            <annotation>
               <rdf:RDF>
                  <rdf:Description rdf:about="#meta_M_3m4hpga_c">
                     <bqbiol:is>
                        <rdf:Bag>
                           <rdf:li rdf:resource="http://identifiers.org/inchi/InChI=1S/C9H10O4/c1-13-9-4-6(8(12)5-10)2-3-7(9)11/h2-5,8,11-12H,1H3"/>
                        </rdf:Bag>
                     </bqbiol:is>
                     <bqbiol:is>
                        <rdf:Bag>
                           <rdf:li rdf:resource="http://identifiers.org/hmdb/HMDB04061"/>
                        </rdf:Bag>
                     </bqbiol:is>
                     <bqbiol:is>
                        <rdf:Bag>
                           <rdf:li rdf:resource="http://identifiers.org/kegg.compound/C05583"/>
                        </rdf:Bag>
                     </bqbiol:is>
                     <bqbiol:is>
                        <rdf:Bag>
                           <rdf:li rdf:resource="http://identifiers.org/pubchem.substance/7909"/>
                        </rdf:Bag>
                     </bqbiol:is>
                  </rdf:Description>
               </rdf:RDF>
            </annotation>
         </species>
         <species id="M_3m4hpga_m" initialConcentration="0" charge="0" name="3-Methoxy-4-hydroxyphenylglycolaldehyde" metaid="meta_M_3m4hpga_m" sboTerm="SBO:0000247" compartment="m">
            <notes>
               <html:body xmlns:html="http://www.w3.org/1999/xhtml">
                  <html:p>CHARGE: 0</html:p>
                  <html:p>FORMULA: C9H10O4</html:p>
               </html:body>
            </notes>
            <annotation>
               <rdf:RDF>
                  <rdf:Description rdf:about="#meta_M_3m4hpga_m">
                     <bqbiol:is>
                        <rdf:Bag>
                           <rdf:li rdf:resource="http://identifiers.org/inchi/InChI=1S/C9H10O4/c1-13-9-4-6(8(12)5-10)2-3-7(9)11/h2-5,8,11-12H,1H3"/>
                        </rdf:Bag>
                     </bqbiol:is>
                     <bqbiol:is>
                        <rdf:Bag>
                           <rdf:li rdf:resource="http://identifiers.org/hmdb/HMDB04061"/>
                        </rdf:Bag>
                     </bqbiol:is>
                     <bqbiol:is>
                        <rdf:Bag>
                           <rdf:li rdf:resource="http://identifiers.org/kegg.compound/C05583"/>
                        </rdf:Bag>
                     </bqbiol:is>
                     <bqbiol:is>
                        <rdf:Bag>
                           <rdf:li rdf:resource="http://identifiers.org/pubchem.substance/7909"/>
                        </rdf:Bag>
                     </bqbiol:is>
                  </rdf:Description>
               </rdf:RDF>
            </annotation>
         </species>
         <species id="M_3mb2coa_m" initialConcentration="0" charge="-4" name="3-methylbut-2-enoyl-CoA(4-)" metaid="meta_M_3mb2coa_m" sboTerm="SBO:0000247" compartment="m">
            <notes>
               <html:body xmlns:html="http://www.w3.org/1999/xhtml">
                  <html:p>CHARGE: -4</html:p>
                  <html:p>FORMULA: C26H38N7O17P3S</html:p>
                  <html:p>SMILES: CC(C)=CC(=O)SCCNC(=O)CCNC(=O)[C@H](O)C(C)(C)COP([O-])(=O)OP([O-])(=O)OC[C@H]1O[C@H]([C@H](O)[C@@H]1OP([O-])([O-])=O)n1cnc2c(N)ncnc12</html:p>
               </html:body>
            </notes>
            <annotation>
               <rdf:RDF>
                  <rdf:Description rdf:about="#meta_M_3mb2coa_m">
                     <bqbiol:is>
                        <rdf:Bag>
                           <rdf:li rdf:resource="http://identifiers.org/inchi/InChI=1S/C26H42N7O17P3S/c1-14(2)9-17(35)54-8-7-28-16(34)5-6-29-24(38)21(37)26(3,4)11-47-53(44,45)50-52(42,43)46-10-15-20(49-51(39,40)41)19(36)25(48-15)33-13-32-18-22(27)30-12-31-23(18)33/h9,12-13,15,19-21,25,36-37H,5-8,10-11H2,1-4H3,(H,28,34)(H,29,38)(H,42,43)(H,44,45)(H2,27,30,31)(H2,39,40,41)/p-4/t15-,19-,20-,21+,25-/m1/s1"/>
                        </rdf:Bag>
                     </bqbiol:is>
                     <bqbiol:is>
                        <rdf:Bag>
                           <rdf:li rdf:resource="http://identifiers.org/chebi/CHEBI:57344"/>
                        </rdf:Bag>
                     </bqbiol:is>
                  </rdf:Description>
               </rdf:RDF>
            </annotation>
         </species>
         <species id="M_3mgcoa_m" initialConcentration="0" charge="-5" name="trans-3-methylglutaconyl-CoA(5-)" metaid="meta_M_3mgcoa_m" sboTerm="SBO:0000247" compartment="m">
            <notes>
               <html:body xmlns:html="http://www.w3.org/1999/xhtml">
                  <html:p>CHARGE: -5</html:p>
                  <html:p>FORMULA: C27H37N7O19P3S</html:p>
                  <html:p>SMILES: C\C(CC(=O)SCCNC(=O)CCNC(=O)[C@H](O)C(C)(C)COP([O-])(=O)OP([O-])(=O)OC[C@H]1O[C@H]([C@H](O)[C@@H]1OP([O-])([O-])=O)n1cnc2c(N)ncnc12)=C/C([O-])=O</html:p>
               </html:body>
            </notes>
            <annotation>
               <rdf:RDF>
                  <rdf:Description rdf:about="#meta_M_3mgcoa_m">
                     <bqbiol:is>
                        <rdf:Bag>
                           <rdf:li rdf:resource="http://identifiers.org/inchi/InChI=1S/C27H42N7O19P3S/c1-14(8-17(36)37)9-18(38)57-7-6-29-16(35)4-5-30-25(41)22(40)27(2,3)11-50-56(47,48)53-55(45,46)49-10-15-21(52-54(42,43)44)20(39)26(51-15)34-13-33-19-23(28)31-12-32-24(19)34/h8,12-13,15,20-22,26,39-40H,4-7,9-11H2,1-3H3,(H,29,35)(H,30,41)(H,36,37)(H,45,46)(H,47,48)(H2,28,31,32)(H2,42,43,44)/p-5/b14-8+/t15-,20-,21-,22+,26-/m1/s1"/>
                        </rdf:Bag>
                     </bqbiol:is>
                     <bqbiol:is>
                        <rdf:Bag>
                           <rdf:li rdf:resource="http://identifiers.org/chebi/CHEBI:57346"/>
                        </rdf:Bag>
                     </bqbiol:is>
                  </rdf:Description>
               </rdf:RDF>
            </annotation>
         </species>
         <species id="M_3mlda_c" initialConcentration="0" charge="-1" name="1-methyl-4-imidazoleacetic acid" metaid="meta_M_3mlda_c" sboTerm="SBO:0000247" compartment="c">
            <notes>
               <html:body xmlns:html="http://www.w3.org/1999/xhtml">
                  <html:p>CHARGE: -1</html:p>
                  <html:p>FORMULA: C6H7N2O2</html:p>
                  <html:p>SMILES: Cn1cnc(CC(O)=O)c1</html:p>
               </html:body>
            </notes>
            <annotation>
               <rdf:RDF>
                  <rdf:Description rdf:about="#meta_M_3mlda_c">
                     <bqbiol:isVersionOf>
                        <rdf:Bag>
                           <rdf:li rdf:resource="http://identifiers.org/inchi/InChI=1S/C6H8N2O2/c1-8-3-5(7-4-8)2-6(9)10/h3-4H,2H2,1H3,(H,9,10)"/>
                        </rdf:Bag>
                     </bqbiol:isVersionOf>
                     <bqbiol:isVersionOf>
                        <rdf:Bag>
                           <rdf:li rdf:resource="http://identifiers.org/chebi/CHEBI:1606"/>
                        </rdf:Bag>
                     </bqbiol:isVersionOf>
                  </rdf:Description>
               </rdf:RDF>
            </annotation>
         </species>
         <species id="M_3mlda_e" initialConcentration="0" charge="-1" name="1-methyl-4-imidazoleacetic acid" metaid="meta_M_3mlda_e" sboTerm="SBO:0000247" compartment="e">
            <notes>
               <html:body xmlns:html="http://www.w3.org/1999/xhtml">
                  <html:p>CHARGE: -1</html:p>
                  <html:p>FORMULA: C6H7N2O2</html:p>
                  <html:p>SMILES: Cn1cnc(CC(O)=O)c1</html:p>
               </html:body>
            </notes>
            <annotation>
               <rdf:RDF>
                  <rdf:Description rdf:about="#meta_M_3mlda_e">
                     <bqbiol:isVersionOf>
                        <rdf:Bag>
                           <rdf:li rdf:resource="http://identifiers.org/inchi/InChI=1S/C6H8N2O2/c1-8-3-5(7-4-8)2-6(9)10/h3-4H,2H2,1H3,(H,9,10)"/>
                        </rdf:Bag>
                     </bqbiol:isVersionOf>
                     <bqbiol:isVersionOf>
                        <rdf:Bag>
                           <rdf:li rdf:resource="http://identifiers.org/chebi/CHEBI:1606"/>
                        </rdf:Bag>
                     </bqbiol:isVersionOf>
                  </rdf:Description>
               </rdf:RDF>
            </annotation>
         </species>
         <species id="M_3mldz_c" initialConcentration="0" charge="0" name="1-methylimidazole-4-acetaldehyde" metaid="meta_M_3mldz_c" sboTerm="SBO:0000247" compartment="c">
            <notes>
               <html:body xmlns:html="http://www.w3.org/1999/xhtml">
                  <html:p>CHARGE: 0</html:p>
                  <html:p>FORMULA: C6H8N2O</html:p>
                  <html:p>SMILES: Cn1cnc(CC=O)c1</html:p>
               </html:body>
            </notes>
            <annotation>
               <rdf:RDF>
                  <rdf:Description rdf:about="#meta_M_3mldz_c">
                     <bqbiol:is>
                        <rdf:Bag>
                           <rdf:li rdf:resource="http://identifiers.org/inchi/InChI=1S/C6H8N2O/c1-8-4-6(2-3-9)7-5-8/h3-5H,2H2,1H3"/>
                        </rdf:Bag>
                     </bqbiol:is>
                     <bqbiol:is>
                        <rdf:Bag>
                           <rdf:li rdf:resource="http://identifiers.org/chebi/CHEBI:28104"/>
                        </rdf:Bag>
                     </bqbiol:is>
                  </rdf:Description>
               </rdf:RDF>
            </annotation>
         </species>
         <species id="M_3mob_c" initialConcentration="0" charge="-1" name="3-methyl-2-oxobutanoate" metaid="meta_M_3mob_c" sboTerm="SBO:0000247" compartment="c">
            <notes>
               <html:body xmlns:html="http://www.w3.org/1999/xhtml">
                  <html:p>CHARGE: -1</html:p>
                  <html:p>FORMULA: C5H7O3</html:p>
                  <html:p>SMILES: CC(C)C(=O)C([O-])=O</html:p>
               </html:body>
            </notes>
            <annotation>
               <rdf:RDF>
                  <rdf:Description rdf:about="#meta_M_3mob_c">
                     <bqbiol:is>
                        <rdf:Bag>
                           <rdf:li rdf:resource="http://identifiers.org/inchi/InChI=1S/C5H8O3/c1-3(2)4(6)5(7)8/h3H,1-2H3,(H,7,8)/p-1"/>
                        </rdf:Bag>
                     </bqbiol:is>
                     <bqbiol:is>
                        <rdf:Bag>
                           <rdf:li rdf:resource="http://identifiers.org/chebi/CHEBI:11851"/>
                        </rdf:Bag>
                     </bqbiol:is>
                  </rdf:Description>
               </rdf:RDF>
            </annotation>
         </species>
         <species id="M_3mob_e" initialConcentration="0" charge="-1" name="3-methyl-2-oxobutanoate" metaid="meta_M_3mob_e" sboTerm="SBO:0000247" compartment="e">
            <notes>
               <html:body xmlns:html="http://www.w3.org/1999/xhtml">
                  <html:p>CHARGE: -1</html:p>
                  <html:p>FORMULA: C5H7O3</html:p>
                  <html:p>SMILES: CC(C)C(=O)C([O-])=O</html:p>
               </html:body>
            </notes>
            <annotation>
               <rdf:RDF>
                  <rdf:Description rdf:about="#meta_M_3mob_e">
                     <bqbiol:is>
                        <rdf:Bag>
                           <rdf:li rdf:resource="http://identifiers.org/inchi/InChI=1S/C5H8O3/c1-3(2)4(6)5(7)8/h3H,1-2H3,(H,7,8)/p-1"/>
                        </rdf:Bag>
                     </bqbiol:is>
                     <bqbiol:is>
                        <rdf:Bag>
                           <rdf:li rdf:resource="http://identifiers.org/chebi/CHEBI:11851"/>
                        </rdf:Bag>
                     </bqbiol:is>
                  </rdf:Description>
               </rdf:RDF>
            </annotation>
         </species>
         <species id="M_3mob_m" initialConcentration="0" charge="-1" name="3-methyl-2-oxobutanoate" metaid="meta_M_3mob_m" sboTerm="SBO:0000247" compartment="m">
            <notes>
               <html:body xmlns:html="http://www.w3.org/1999/xhtml">
                  <html:p>CHARGE: -1</html:p>
                  <html:p>FORMULA: C5H7O3</html:p>
                  <html:p>SMILES: CC(C)C(=O)C([O-])=O</html:p>
               </html:body>
            </notes>
            <annotation>
               <rdf:RDF>
                  <rdf:Description rdf:about="#meta_M_3mob_m">
                     <bqbiol:is>
                        <rdf:Bag>
                           <rdf:li rdf:resource="http://identifiers.org/inchi/InChI=1S/C5H8O3/c1-3(2)4(6)5(7)8/h3H,1-2H3,(H,7,8)/p-1"/>
                        </rdf:Bag>
                     </bqbiol:is>
                     <bqbiol:is>
                        <rdf:Bag>
                           <rdf:li rdf:resource="http://identifiers.org/chebi/CHEBI:11851"/>
                        </rdf:Bag>
                     </bqbiol:is>
                  </rdf:Description>
               </rdf:RDF>
            </annotation>
         </species>
         <species id="M_3mop_c" initialConcentration="0" charge="-1" name="3-methyl-2-oxovalerate" metaid="meta_M_3mop_c" sboTerm="SBO:0000247" compartment="c">
            <notes>
               <html:body xmlns:html="http://www.w3.org/1999/xhtml">
                  <html:p>CHARGE: -1</html:p>
                  <html:p>FORMULA: C6H9O3</html:p>
                  <html:p>SMILES: CCC(C)C(=O)C([O-])=O</html:p>
               </html:body>
            </notes>
            <annotation>
               <rdf:RDF>
                  <rdf:Description rdf:about="#meta_M_3mop_c">
                     <bqbiol:is>
                        <rdf:Bag>
                           <rdf:li rdf:resource="http://identifiers.org/inchi/InChI=1S/C6H10O3/c1-3-4(2)5(7)6(8)9/h4H,3H2,1-2H3,(H,8,9)/p-1"/>
                        </rdf:Bag>
                     </bqbiol:is>
                     <bqbiol:is>
                        <rdf:Bag>
                           <rdf:li rdf:resource="http://identifiers.org/chebi/CHEBI:28654"/>
                        </rdf:Bag>
                     </bqbiol:is>
                  </rdf:Description>
               </rdf:RDF>
            </annotation>
         </species>
         <species id="M_3mop_e" initialConcentration="0" charge="-1" name="3-methyl-2-oxovalerate" metaid="meta_M_3mop_e" sboTerm="SBO:0000247" compartment="e">
            <notes>
               <html:body xmlns:html="http://www.w3.org/1999/xhtml">
                  <html:p>CHARGE: -1</html:p>
                  <html:p>FORMULA: C6H9O3</html:p>
                  <html:p>SMILES: CCC(C)C(=O)C([O-])=O</html:p>
               </html:body>
            </notes>
            <annotation>
               <rdf:RDF>
                  <rdf:Description rdf:about="#meta_M_3mop_e">
                     <bqbiol:is>
                        <rdf:Bag>
                           <rdf:li rdf:resource="http://identifiers.org/inchi/InChI=1S/C6H10O3/c1-3-4(2)5(7)6(8)9/h4H,3H2,1-2H3,(H,8,9)/p-1"/>
                        </rdf:Bag>
                     </bqbiol:is>
                     <bqbiol:is>
                        <rdf:Bag>
                           <rdf:li rdf:resource="http://identifiers.org/chebi/CHEBI:28654"/>
                        </rdf:Bag>
                     </bqbiol:is>
                  </rdf:Description>
               </rdf:RDF>
            </annotation>
         </species>
         <species id="M_3mop_m" initialConcentration="0" charge="-1" name="3-methyl-2-oxovalerate" metaid="meta_M_3mop_m" sboTerm="SBO:0000247" compartment="m">
            <notes>
               <html:body xmlns:html="http://www.w3.org/1999/xhtml">
                  <html:p>CHARGE: -1</html:p>
                  <html:p>FORMULA: C6H9O3</html:p>
                  <html:p>SMILES: CCC(C)C(=O)C([O-])=O</html:p>
               </html:body>
            </notes>
            <annotation>
               <rdf:RDF>
                  <rdf:Description rdf:about="#meta_M_3mop_m">
                     <bqbiol:is>
                        <rdf:Bag>
                           <rdf:li rdf:resource="http://identifiers.org/inchi/InChI=1S/C6H10O3/c1-3-4(2)5(7)6(8)9/h4H,3H2,1-2H3,(H,8,9)/p-1"/>
                        </rdf:Bag>
                     </bqbiol:is>
                     <bqbiol:is>
                        <rdf:Bag>
                           <rdf:li rdf:resource="http://identifiers.org/chebi/CHEBI:28654"/>
                        </rdf:Bag>
                     </bqbiol:is>
                  </rdf:Description>
               </rdf:RDF>
            </annotation>
         </species>
         <species id="M_3mox4hoxm_c" initialConcentration="0" charge="-1" name="vanillylmandelate" metaid="meta_M_3mox4hoxm_c" sboTerm="SBO:0000247" compartment="c">
            <notes>
               <html:body xmlns:html="http://www.w3.org/1999/xhtml">
                  <html:p>CHARGE: -1</html:p>
                  <html:p>FORMULA: C9H9O5</html:p>
                  <html:p>SMILES: COc1cc(ccc1O)C(O)C([O-])=O</html:p>
               </html:body>
            </notes>
            <annotation>
               <rdf:RDF>
                  <rdf:Description rdf:about="#meta_M_3mox4hoxm_c">
                     <bqbiol:is>
                        <rdf:Bag>
                           <rdf:li rdf:resource="http://identifiers.org/inchi/InChI=1S/C9H10O5/c1-14-7-4-5(2-3-6(7)10)8(11)9(12)13/h2-4,8,10-11H,1H3,(H,12,13)/p-1"/>
                        </rdf:Bag>
                     </bqbiol:is>
                     <bqbiol:is>
                        <rdf:Bag>
                           <rdf:li rdf:resource="http://identifiers.org/chebi/CHEBI:27622"/>
                        </rdf:Bag>
                     </bqbiol:is>
                  </rdf:Description>
               </rdf:RDF>
            </annotation>
         </species>
         <species id="M_3mox4hoxm_m" initialConcentration="0" charge="-1" name="vanillylmandelate" metaid="meta_M_3mox4hoxm_m" sboTerm="SBO:0000247" compartment="m">
            <notes>
               <html:body xmlns:html="http://www.w3.org/1999/xhtml">
                  <html:p>CHARGE: -1</html:p>
                  <html:p>FORMULA: C9H9O5</html:p>
                  <html:p>SMILES: COc1cc(ccc1O)C(O)C([O-])=O</html:p>
               </html:body>
            </notes>
            <annotation>
               <rdf:RDF>
                  <rdf:Description rdf:about="#meta_M_3mox4hoxm_m">
                     <bqbiol:is>
                        <rdf:Bag>
                           <rdf:li rdf:resource="http://identifiers.org/inchi/InChI=1S/C9H10O5/c1-14-7-4-5(2-3-6(7)10)8(11)9(12)13/h2-4,8,10-11H,1H3,(H,12,13)/p-1"/>
                        </rdf:Bag>
                     </bqbiol:is>
                     <bqbiol:is>
                        <rdf:Bag>
                           <rdf:li rdf:resource="http://identifiers.org/chebi/CHEBI:27622"/>
                        </rdf:Bag>
                     </bqbiol:is>
                  </rdf:Description>
               </rdf:RDF>
            </annotation>
         </species>
         <species id="M_3mox4hpac_c" initialConcentration="0" charge="0" name="(4-hydroxy-3-methoxyphenyl)acetaldehyde" metaid="meta_M_3mox4hpac_c" sboTerm="SBO:0000247" compartment="c">
            <notes>
               <html:body xmlns:html="http://www.w3.org/1999/xhtml">
                  <html:p>CHARGE: 0</html:p>
                  <html:p>FORMULA: C9H10O3</html:p>
                  <html:p>SMILES: [H]C(=O)Cc1ccc(O)c(OC)c1</html:p>
               </html:body>
            </notes>
            <annotation>
               <rdf:RDF>
                  <rdf:Description rdf:about="#meta_M_3mox4hpac_c">
                     <bqbiol:is>
                        <rdf:Bag>
                           <rdf:li rdf:resource="http://identifiers.org/inchi/InChI=1S/C9H10O3/c1-12-9-6-7(4-5-10)2-3-8(9)11/h2-3,5-6,11H,4H2,1H3"/>
                        </rdf:Bag>
                     </bqbiol:is>
                     <bqbiol:is>
                        <rdf:Bag>
                           <rdf:li rdf:resource="http://identifiers.org/chebi/CHEBI:28111"/>
                        </rdf:Bag>
                     </bqbiol:is>
                  </rdf:Description>
               </rdf:RDF>
            </annotation>
         </species>
         <species id="M_3mox4hpac_m" initialConcentration="0" charge="0" name="(4-hydroxy-3-methoxyphenyl)acetaldehyde" metaid="meta_M_3mox4hpac_m" sboTerm="SBO:0000247" compartment="m">
            <notes>
               <html:body xmlns:html="http://www.w3.org/1999/xhtml">
                  <html:p>CHARGE: 0</html:p>
                  <html:p>FORMULA: C9H10O3</html:p>
                  <html:p>SMILES: [H]C(=O)Cc1ccc(O)c(OC)c1</html:p>
               </html:body>
            </notes>
            <annotation>
               <rdf:RDF>
                  <rdf:Description rdf:about="#meta_M_3mox4hpac_m">
                     <bqbiol:is>
                        <rdf:Bag>
                           <rdf:li rdf:resource="http://identifiers.org/inchi/InChI=1S/C9H10O3/c1-12-9-6-7(4-5-10)2-3-8(9)11/h2-3,5-6,11H,4H2,1H3"/>
                        </rdf:Bag>
                     </bqbiol:is>
                     <bqbiol:is>
                        <rdf:Bag>
                           <rdf:li rdf:resource="http://identifiers.org/chebi/CHEBI:28111"/>
                        </rdf:Bag>
                     </bqbiol:is>
                  </rdf:Description>
               </rdf:RDF>
            </annotation>
         </species>
         <species id="M_3moxtyr_c" initialConcentration="0" charge="1" name="3-Methoxytyramine" metaid="meta_M_3moxtyr_c" sboTerm="SBO:0000247" compartment="c">
            <notes>
               <html:body xmlns:html="http://www.w3.org/1999/xhtml">
                  <html:p>CHARGE: 1</html:p>
                  <html:p>FORMULA: C9H14NO2</html:p>
               </html:body>
            </notes>
            <annotation>
               <rdf:RDF>
                  <rdf:Description rdf:about="#meta_M_3moxtyr_c">
                     <bqbiol:is>
                        <rdf:Bag>
                           <rdf:li rdf:resource="http://identifiers.org/inchi/InChI=1S/C9H13NO2/c1-12-9-6-7(4-5-10)2-3-8(9)11/h2-3,6,11H,4-5,10H2,1H3"/>
                        </rdf:Bag>
                     </bqbiol:is>
                     <bqbiol:is>
                        <rdf:Bag>
                           <rdf:li rdf:resource="http://identifiers.org/hmdb/HMDB00022"/>
                        </rdf:Bag>
                     </bqbiol:is>
                     <bqbiol:is>
                        <rdf:Bag>
                           <rdf:li rdf:resource="http://identifiers.org/kegg.compound/C05587"/>
                        </rdf:Bag>
                     </bqbiol:is>
                     <bqbiol:is>
                        <rdf:Bag>
                           <rdf:li rdf:resource="http://identifiers.org/pubchem.substance/7912"/>
                        </rdf:Bag>
                     </bqbiol:is>
                  </rdf:Description>
               </rdf:RDF>
            </annotation>
         </species>
         <species id="M_3ocddcoa_c" initialConcentration="0" name="3-hydroxyoctadecadienoylcoa" sboTerm="SBO:0000247" compartment="c">
            <notes>
               <html:body xmlns:html="http://www.w3.org/1999/xhtml">
                  <html:p>CHARGE: -4</html:p>
                  <html:p>FORMULA: C39H62N7O18P3S</html:p>
               </html:body>
            </notes>
         </species>
         <species id="M_3ocddcoa_m" initialConcentration="0" name="3-hydroxyoctadecadienoylcoa" sboTerm="SBO:0000247" compartment="m">
            <notes>
               <html:body xmlns:html="http://www.w3.org/1999/xhtml">
                  <html:p>CHARGE: -4</html:p>
                  <html:p>FORMULA: C39H62N7O18P3S</html:p>
               </html:body>
            </notes>
         </species>
         <species id="M_3octdec2crn_c" initialConcentration="0" name="3-hydroxyoctadecadienoylcarnitine" sboTerm="SBO:0000247" compartment="c">
            <notes>
               <html:body xmlns:html="http://www.w3.org/1999/xhtml">
                  <html:p>CHARGE: 0</html:p>
                  <html:p>FORMULA: C25H45NO5</html:p>
               </html:body>
            </notes>
         </species>
         <species id="M_3octdec2crn_e" initialConcentration="0" name="3-hydroxyoctadecadienoylcarnitine" sboTerm="SBO:0000247" compartment="e">
            <notes>
               <html:body xmlns:html="http://www.w3.org/1999/xhtml">
                  <html:p>CHARGE: 0</html:p>
                  <html:p>FORMULA: C25H45NO5</html:p>
               </html:body>
            </notes>
         </species>
         <species id="M_3octdeccrn_c" initialConcentration="0" name="3-hydroxyoctadecanoyl carnitine" sboTerm="SBO:0000247" compartment="c">
            <notes>
               <html:body xmlns:html="http://www.w3.org/1999/xhtml">
                  <html:p>CHARGE: 0</html:p>
                  <html:p>FORMULA: C25H49NO5</html:p>
               </html:body>
            </notes>
         </species>
         <species id="M_3octdeccrn_e" initialConcentration="0" name="3-hydroxyoctadecanoyl carnitine" sboTerm="SBO:0000247" compartment="e">
            <notes>
               <html:body xmlns:html="http://www.w3.org/1999/xhtml">
                  <html:p>CHARGE: 0</html:p>
                  <html:p>FORMULA: C25H49NO5</html:p>
               </html:body>
            </notes>
         </species>
         <species id="M_3octdece1coa_c" initialConcentration="0" name="3-hydroxyoctadecenoylcoa" sboTerm="SBO:0000247" compartment="c">
            <notes>
               <html:body xmlns:html="http://www.w3.org/1999/xhtml">
                  <html:p>CHARGE: -4</html:p>
                  <html:p>FORMULA: C39H64N7O18P3S</html:p>
               </html:body>
            </notes>
         </species>
         <species id="M_3octdece1coa_m" initialConcentration="0" name="3-hydroxyoctadecenoylcoa" sboTerm="SBO:0000247" compartment="m">
            <notes>
               <html:body xmlns:html="http://www.w3.org/1999/xhtml">
                  <html:p>CHARGE: -4</html:p>
                  <html:p>FORMULA: C39H64N7O18P3S</html:p>
               </html:body>
            </notes>
         </species>
         <species id="M_3octdece1crn_c" initialConcentration="0" name="3-hydroxy-octadecenoyl carnitine" sboTerm="SBO:0000247" compartment="c">
            <notes>
               <html:body xmlns:html="http://www.w3.org/1999/xhtml">
                  <html:p>CHARGE: 0</html:p>
                  <html:p>FORMULA: C25H47NO5</html:p>
               </html:body>
            </notes>
         </species>
         <species id="M_3octdece1crn_e" initialConcentration="0" name="3-hydroxy-octadecenoyl carnitine" sboTerm="SBO:0000247" compartment="e">
            <notes>
               <html:body xmlns:html="http://www.w3.org/1999/xhtml">
                  <html:p>CHARGE: 0</html:p>
                  <html:p>FORMULA: C25H47NO5</html:p>
               </html:body>
            </notes>
         </species>
         <species id="M_3octdectecoa_m" initialConcentration="0" name="3,6,9,12-octadecatetraenoylcoa" sboTerm="SBO:0000247" compartment="m">
            <notes>
               <html:body xmlns:html="http://www.w3.org/1999/xhtml">
                  <html:p>CHARGE: -4</html:p>
                  <html:p>FORMULA: C39H58N7O17P3S</html:p>
               </html:body>
            </notes>
         </species>
         <species id="M_3octdectecoa_x" initialConcentration="0" name="3,6,9,12-octadecatetraenoylcoa" sboTerm="SBO:0000247" compartment="x">
            <notes>
               <html:body xmlns:html="http://www.w3.org/1999/xhtml">
                  <html:p>CHARGE: -4</html:p>
                  <html:p>FORMULA: C39H58N7O17P3S</html:p>
               </html:body>
            </notes>
         </species>
         <species id="M_3octpencoa_m" initialConcentration="0" name="3,6,9,12,15-octadecapentenoylcoa" sboTerm="SBO:0000247" compartment="m">
            <notes>
               <html:body xmlns:html="http://www.w3.org/1999/xhtml">
                  <html:p>CHARGE: -4</html:p>
                  <html:p>FORMULA: C39H56N7O17P3S</html:p>
               </html:body>
            </notes>
         </species>
         <species id="M_3odcoa_m" initialConcentration="0" charge="-4" name="3-oxodecanoyl-CoA" metaid="meta_M_3odcoa_m" sboTerm="SBO:0000247" compartment="m">
            <notes>
               <html:body xmlns:html="http://www.w3.org/1999/xhtml">
                  <html:p>CHARGE: -4</html:p>
                  <html:p>FORMULA: C31H48N7O18P3S</html:p>
                  <html:p>SMILES: CCCCCCCC(=O)CC(=O)SCCNC(=O)CCNC(=O)[C@H](O)C(C)(C)COP(O)(=O)OP(O)(=O)OC[C@H]1O[C@H]([C@H](O)[C@@H]1OP(O)(O)=O)n1cnc2c(N)ncnc12</html:p>
               </html:body>
            </notes>
            <annotation>
               <rdf:RDF>
                  <rdf:Description rdf:about="#meta_M_3odcoa_m">
                     <bqbiol:isVersionOf>
                        <rdf:Bag>
                           <rdf:li rdf:resource="http://identifiers.org/inchi/InChI=1S/C31H52N7O18P3S/c1-4-5-6-7-8-9-19(39)14-22(41)60-13-12-33-21(40)10-11-34-29(44)26(43)31(2,3)16-53-59(50,51)56-58(48,49)52-15-20-25(55-57(45,46)47)24(42)30(54-20)38-18-37-23-27(32)35-17-36-28(23)38/h17-18,20,24-26,30,42-43H,4-16H2,1-3H3,(H,33,40)(H,34,44)(H,48,49)(H,50,51)(H2,32,35,36)(H2,45,46,47)/t20-,24-,25-,26+,30-/m1/s1"/>
                        </rdf:Bag>
                     </bqbiol:isVersionOf>
                     <bqbiol:isVersionOf>
                        <rdf:Bag>
                           <rdf:li rdf:resource="http://identifiers.org/chebi/CHEBI:28528"/>
                        </rdf:Bag>
                     </bqbiol:isVersionOf>
                  </rdf:Description>
               </rdf:RDF>
            </annotation>
         </species>
         <species id="M_3odcoa_x" initialConcentration="0" charge="-4" name="3-oxodecanoyl-CoA" metaid="meta_M_3odcoa_x" sboTerm="SBO:0000247" compartment="x">
            <notes>
               <html:body xmlns:html="http://www.w3.org/1999/xhtml">
                  <html:p>CHARGE: -4</html:p>
                  <html:p>FORMULA: C31H48N7O18P3S</html:p>
                  <html:p>SMILES: CCCCCCCC(=O)CC(=O)SCCNC(=O)CCNC(=O)[C@H](O)C(C)(C)COP(O)(=O)OP(O)(=O)OC[C@H]1O[C@H]([C@H](O)[C@@H]1OP(O)(O)=O)n1cnc2c(N)ncnc12</html:p>
               </html:body>
            </notes>
            <annotation>
               <rdf:RDF>
                  <rdf:Description rdf:about="#meta_M_3odcoa_x">
                     <bqbiol:isVersionOf>
                        <rdf:Bag>
                           <rdf:li rdf:resource="http://identifiers.org/inchi/InChI=1S/C31H52N7O18P3S/c1-4-5-6-7-8-9-19(39)14-22(41)60-13-12-33-21(40)10-11-34-29(44)26(43)31(2,3)16-53-59(50,51)56-58(48,49)52-15-20-25(55-57(45,46)47)24(42)30(54-20)38-18-37-23-27(32)35-17-36-28(23)38/h17-18,20,24-26,30,42-43H,4-16H2,1-3H3,(H,33,40)(H,34,44)(H,48,49)(H,50,51)(H2,32,35,36)(H2,45,46,47)/t20-,24-,25-,26+,30-/m1/s1"/>
                        </rdf:Bag>
                     </bqbiol:isVersionOf>
                     <bqbiol:isVersionOf>
                        <rdf:Bag>
                           <rdf:li rdf:resource="http://identifiers.org/chebi/CHEBI:28528"/>
                        </rdf:Bag>
                     </bqbiol:isVersionOf>
                  </rdf:Description>
               </rdf:RDF>
            </annotation>
         </species>
         <species id="M_3oddcoa_m" initialConcentration="0" charge="-4" name="3-oxolauroyl-CoA" metaid="meta_M_3oddcoa_m" sboTerm="SBO:0000247" compartment="m">
            <notes>
               <html:body xmlns:html="http://www.w3.org/1999/xhtml">
                  <html:p>CHARGE: -4</html:p>
                  <html:p>FORMULA: C33H52N7O18P3S</html:p>
                  <html:p>SMILES: CCCCCCCCCC(=O)CC(=O)SCCNC(=O)CCNC(=O)[C@H](O)C(C)(C)COP(O)(=O)OP(O)(=O)OC[C@H]1O[C@H]([C@H](O)[C@@H]1OP(O)(O)=O)n1cnc2c(N)ncnc12</html:p>
               </html:body>
            </notes>
            <annotation>
               <rdf:RDF>
                  <rdf:Description rdf:about="#meta_M_3oddcoa_m">
                     <bqbiol:isVersionOf>
                        <rdf:Bag>
                           <rdf:li rdf:resource="http://identifiers.org/inchi/InChI=1S/C33H56N7O18P3S/c1-4-5-6-7-8-9-10-11-21(41)16-24(43)62-15-14-35-23(42)12-13-36-31(46)28(45)33(2,3)18-55-61(52,53)58-60(50,51)54-17-22-27(57-59(47,48)49)26(44)32(56-22)40-20-39-25-29(34)37-19-38-30(25)40/h19-20,22,26-28,32,44-45H,4-18H2,1-3H3,(H,35,42)(H,36,46)(H,50,51)(H,52,53)(H2,34,37,38)(H2,47,48,49)/t22-,26-,27-,28+,32-/m1/s1"/>
                        </rdf:Bag>
                     </bqbiol:isVersionOf>
                     <bqbiol:isVersionOf>
                        <rdf:Bag>
                           <rdf:li rdf:resource="http://identifiers.org/chebi/CHEBI:27868"/>
                        </rdf:Bag>
                     </bqbiol:isVersionOf>
                  </rdf:Description>
               </rdf:RDF>
            </annotation>
         </species>
         <species id="M_3oddcoa_x" initialConcentration="0" charge="-4" name="3-oxolauroyl-CoA" metaid="meta_M_3oddcoa_x" sboTerm="SBO:0000247" compartment="x">
            <notes>
               <html:body xmlns:html="http://www.w3.org/1999/xhtml">
                  <html:p>CHARGE: -4</html:p>
                  <html:p>FORMULA: C33H52N7O18P3S</html:p>
                  <html:p>SMILES: CCCCCCCCCC(=O)CC(=O)SCCNC(=O)CCNC(=O)[C@H](O)C(C)(C)COP(O)(=O)OP(O)(=O)OC[C@H]1O[C@H]([C@H](O)[C@@H]1OP(O)(O)=O)n1cnc2c(N)ncnc12</html:p>
               </html:body>
            </notes>
            <annotation>
               <rdf:RDF>
                  <rdf:Description rdf:about="#meta_M_3oddcoa_x">
                     <bqbiol:isVersionOf>
                        <rdf:Bag>
                           <rdf:li rdf:resource="http://identifiers.org/inchi/InChI=1S/C33H56N7O18P3S/c1-4-5-6-7-8-9-10-11-21(41)16-24(43)62-15-14-35-23(42)12-13-36-31(46)28(45)33(2,3)18-55-61(52,53)58-60(50,51)54-17-22-27(57-59(47,48)49)26(44)32(56-22)40-20-39-25-29(34)37-19-38-30(25)40/h19-20,22,26-28,32,44-45H,4-18H2,1-3H3,(H,35,42)(H,36,46)(H,50,51)(H,52,53)(H2,34,37,38)(H2,47,48,49)/t22-,26-,27-,28+,32-/m1/s1"/>
                        </rdf:Bag>
                     </bqbiol:isVersionOf>
                     <bqbiol:isVersionOf>
                        <rdf:Bag>
                           <rdf:li rdf:resource="http://identifiers.org/chebi/CHEBI:27868"/>
                        </rdf:Bag>
                     </bqbiol:isVersionOf>
                  </rdf:Description>
               </rdf:RDF>
            </annotation>
         </species>
         <species id="M_3ohdcoa_m" initialConcentration="0" charge="-4" name="3-oxopalmitoyl-CoA(4-)" metaid="meta_M_3ohdcoa_m" sboTerm="SBO:0000247" compartment="m">
            <notes>
               <html:body xmlns:html="http://www.w3.org/1999/xhtml">
                  <html:p>CHARGE: -4</html:p>
                  <html:p>FORMULA: C37H60N7O18P3S</html:p>
                  <html:p>SMILES: CCCCCCCCCCCCCC(=O)CC(=O)SCCNC(=O)CCNC(=O)[C@H](O)C(C)(C)COP([O-])(=O)OP([O-])(=O)OC[C@H]1O[C@H]([C@H](O)[C@@H]1OP([O-])([O-])=O)n1cnc2c(N)ncnc12</html:p>
               </html:body>
            </notes>
            <annotation>
               <rdf:RDF>
                  <rdf:Description rdf:about="#meta_M_3ohdcoa_m">
                     <bqbiol:is>
                        <rdf:Bag>
                           <rdf:li rdf:resource="http://identifiers.org/inchi/InChI=1S/C37H64N7O18P3S/c1-4-5-6-7-8-9-10-11-12-13-14-15-25(45)20-28(47)66-19-18-39-27(46)16-17-40-35(50)32(49)37(2,3)22-59-65(56,57)62-64(54,55)58-21-26-31(61-63(51,52)53)30(48)36(60-26)44-24-43-29-33(38)41-23-42-34(29)44/h23-24,26,30-32,36,48-49H,4-22H2,1-3H3,(H,39,46)(H,40,50)(H,54,55)(H,56,57)(H2,38,41,42)(H2,51,52,53)/p-4/t26-,30-,31-,32+,36-/m1/s1"/>
                        </rdf:Bag>
                     </bqbiol:is>
                     <bqbiol:is>
                        <rdf:Bag>
                           <rdf:li rdf:resource="http://identifiers.org/chebi/CHEBI:57349"/>
                        </rdf:Bag>
                     </bqbiol:is>
                  </rdf:Description>
               </rdf:RDF>
            </annotation>
         </species>
         <species id="M_3ohdcoa_x" initialConcentration="0" charge="-4" name="3-oxopalmitoyl-CoA(4-)" metaid="meta_M_3ohdcoa_x" sboTerm="SBO:0000247" compartment="x">
            <notes>
               <html:body xmlns:html="http://www.w3.org/1999/xhtml">
                  <html:p>CHARGE: -4</html:p>
                  <html:p>FORMULA: C37H60N7O18P3S</html:p>
                  <html:p>SMILES: CCCCCCCCCCCCCC(=O)CC(=O)SCCNC(=O)CCNC(=O)[C@H](O)C(C)(C)COP([O-])(=O)OP([O-])(=O)OC[C@H]1O[C@H]([C@H](O)[C@@H]1OP([O-])([O-])=O)n1cnc2c(N)ncnc12</html:p>
               </html:body>
            </notes>
            <annotation>
               <rdf:RDF>
                  <rdf:Description rdf:about="#meta_M_3ohdcoa_x">
                     <bqbiol:is>
                        <rdf:Bag>
                           <rdf:li rdf:resource="http://identifiers.org/inchi/InChI=1S/C37H64N7O18P3S/c1-4-5-6-7-8-9-10-11-12-13-14-15-25(45)20-28(47)66-19-18-39-27(46)16-17-40-35(50)32(49)37(2,3)22-59-65(56,57)62-64(54,55)58-21-26-31(61-63(51,52)53)30(48)36(60-26)44-24-43-29-33(38)41-23-42-34(29)44/h23-24,26,30-32,36,48-49H,4-22H2,1-3H3,(H,39,46)(H,40,50)(H,54,55)(H,56,57)(H2,38,41,42)(H2,51,52,53)/p-4/t26-,30-,31-,32+,36-/m1/s1"/>
                        </rdf:Bag>
                     </bqbiol:is>
                     <bqbiol:is>
                        <rdf:Bag>
                           <rdf:li rdf:resource="http://identifiers.org/chebi/CHEBI:57349"/>
                        </rdf:Bag>
                     </bqbiol:is>
                  </rdf:Description>
               </rdf:RDF>
            </annotation>
         </species>
         <species id="M_3ohodcoa_c" initialConcentration="0" charge="-4" name="3-oxooctadecanoyl-CoA" metaid="meta_M_3ohodcoa_c" sboTerm="SBO:0000247" compartment="c">
            <notes>
               <html:body xmlns:html="http://www.w3.org/1999/xhtml">
                  <html:p>CHARGE: -4</html:p>
                  <html:p>FORMULA: C39H64N7O18P3S</html:p>
                  <html:p>SMILES: CCCCCCCCCCCCCCCC(=O)CC(=O)SCCNC(=O)CCNC(=O)[C@H](O)C(C)(C)COP(O)(=O)OP(O)(=O)OC[C@H]1O[C@H]([C@H](O)[C@@H]1OP(O)(O)=O)n1cnc2c(N)ncnc12</html:p>
               </html:body>
            </notes>
            <annotation>
               <rdf:RDF>
                  <rdf:Description rdf:about="#meta_M_3ohodcoa_c">
                     <bqbiol:isVersionOf>
                        <rdf:Bag>
                           <rdf:li rdf:resource="http://identifiers.org/inchi/InChI=1S/C39H68N7O18P3S/c1-4-5-6-7-8-9-10-11-12-13-14-15-16-17-27(47)22-30(49)68-21-20-41-29(48)18-19-42-37(52)34(51)39(2,3)24-61-67(58,59)64-66(56,57)60-23-28-33(63-65(53,54)55)32(50)38(62-28)46-26-45-31-35(40)43-25-44-36(31)46/h25-26,28,32-34,38,50-51H,4-24H2,1-3H3,(H,41,48)(H,42,52)(H,56,57)(H,58,59)(H2,40,43,44)(H2,53,54,55)/t28-,32-,33-,34+,38-/m1/s1"/>
                        </rdf:Bag>
                     </bqbiol:isVersionOf>
                     <bqbiol:isVersionOf>
                        <rdf:Bag>
                           <rdf:li rdf:resource="http://identifiers.org/chebi/CHEBI:50571"/>
                        </rdf:Bag>
                     </bqbiol:isVersionOf>
                  </rdf:Description>
               </rdf:RDF>
            </annotation>
         </species>
         <species id="M_3ohodcoa_l" initialConcentration="0" charge="-4" name="3-oxooctadecanoyl-CoA" metaid="meta_M_3ohodcoa_l" sboTerm="SBO:0000247" compartment="l">
            <notes>
               <html:body xmlns:html="http://www.w3.org/1999/xhtml">
                  <html:p>CHARGE: -4</html:p>
                  <html:p>FORMULA: C39H64N7O18P3S</html:p>
                  <html:p>SMILES: CCCCCCCCCCCCCCCC(=O)CC(=O)SCCNC(=O)CCNC(=O)[C@H](O)C(C)(C)COP(O)(=O)OP(O)(=O)OC[C@H]1O[C@H]([C@H](O)[C@@H]1OP(O)(O)=O)n1cnc2c(N)ncnc12</html:p>
               </html:body>
            </notes>
            <annotation>
               <rdf:RDF>
                  <rdf:Description rdf:about="#meta_M_3ohodcoa_l">
                     <bqbiol:isVersionOf>
                        <rdf:Bag>
                           <rdf:li rdf:resource="http://identifiers.org/inchi/InChI=1S/C39H68N7O18P3S/c1-4-5-6-7-8-9-10-11-12-13-14-15-16-17-27(47)22-30(49)68-21-20-41-29(48)18-19-42-37(52)34(51)39(2,3)24-61-67(58,59)64-66(56,57)60-23-28-33(63-65(53,54)55)32(50)38(62-28)46-26-45-31-35(40)43-25-44-36(31)46/h25-26,28,32-34,38,50-51H,4-24H2,1-3H3,(H,41,48)(H,42,52)(H,56,57)(H,58,59)(H2,40,43,44)(H2,53,54,55)/t28-,32-,33-,34+,38-/m1/s1"/>
                        </rdf:Bag>
                     </bqbiol:isVersionOf>
                     <bqbiol:isVersionOf>
                        <rdf:Bag>
                           <rdf:li rdf:resource="http://identifiers.org/chebi/CHEBI:50571"/>
                        </rdf:Bag>
                     </bqbiol:isVersionOf>
                  </rdf:Description>
               </rdf:RDF>
            </annotation>
         </species>
         <species id="M_3ohodcoa_r" initialConcentration="0" charge="-4" name="3-oxooctadecanoyl-CoA" metaid="meta_M_3ohodcoa_r" sboTerm="SBO:0000247" compartment="r">
            <notes>
               <html:body xmlns:html="http://www.w3.org/1999/xhtml">
                  <html:p>CHARGE: -4</html:p>
                  <html:p>FORMULA: C39H64N7O18P3S</html:p>
                  <html:p>SMILES: CCCCCCCCCCCCCCCC(=O)CC(=O)SCCNC(=O)CCNC(=O)[C@H](O)C(C)(C)COP(O)(=O)OP(O)(=O)OC[C@H]1O[C@H]([C@H](O)[C@@H]1OP(O)(O)=O)n1cnc2c(N)ncnc12</html:p>
               </html:body>
            </notes>
            <annotation>
               <rdf:RDF>
                  <rdf:Description rdf:about="#meta_M_3ohodcoa_r">
                     <bqbiol:isVersionOf>
                        <rdf:Bag>
                           <rdf:li rdf:resource="http://identifiers.org/inchi/InChI=1S/C39H68N7O18P3S/c1-4-5-6-7-8-9-10-11-12-13-14-15-16-17-27(47)22-30(49)68-21-20-41-29(48)18-19-42-37(52)34(51)39(2,3)24-61-67(58,59)64-66(56,57)60-23-28-33(63-65(53,54)55)32(50)38(62-28)46-26-45-31-35(40)43-25-44-36(31)46/h25-26,28,32-34,38,50-51H,4-24H2,1-3H3,(H,41,48)(H,42,52)(H,56,57)(H,58,59)(H2,40,43,44)(H2,53,54,55)/t28-,32-,33-,34+,38-/m1/s1"/>
                        </rdf:Bag>
                     </bqbiol:isVersionOf>
                     <bqbiol:isVersionOf>
                        <rdf:Bag>
                           <rdf:li rdf:resource="http://identifiers.org/chebi/CHEBI:50571"/>
                        </rdf:Bag>
                     </bqbiol:isVersionOf>
                  </rdf:Description>
               </rdf:RDF>
            </annotation>
         </species>
         <species id="M_3ohodcoa_x" initialConcentration="0" charge="-4" name="3-oxooctadecanoyl-CoA" metaid="meta_M_3ohodcoa_x" sboTerm="SBO:0000247" compartment="x">
            <notes>
               <html:body xmlns:html="http://www.w3.org/1999/xhtml">
                  <html:p>CHARGE: -4</html:p>
                  <html:p>FORMULA: C39H64N7O18P3S</html:p>
                  <html:p>SMILES: CCCCCCCCCCCCCCCC(=O)CC(=O)SCCNC(=O)CCNC(=O)[C@H](O)C(C)(C)COP(O)(=O)OP(O)(=O)OC[C@H]1O[C@H]([C@H](O)[C@@H]1OP(O)(O)=O)n1cnc2c(N)ncnc12</html:p>
               </html:body>
            </notes>
            <annotation>
               <rdf:RDF>
                  <rdf:Description rdf:about="#meta_M_3ohodcoa_x">
                     <bqbiol:isVersionOf>
                        <rdf:Bag>
                           <rdf:li rdf:resource="http://identifiers.org/inchi/InChI=1S/C39H68N7O18P3S/c1-4-5-6-7-8-9-10-11-12-13-14-15-16-17-27(47)22-30(49)68-21-20-41-29(48)18-19-42-37(52)34(51)39(2,3)24-61-67(58,59)64-66(56,57)60-23-28-33(63-65(53,54)55)32(50)38(62-28)46-26-45-31-35(40)43-25-44-36(31)46/h25-26,28,32-34,38,50-51H,4-24H2,1-3H3,(H,41,48)(H,42,52)(H,56,57)(H,58,59)(H2,40,43,44)(H2,53,54,55)/t28-,32-,33-,34+,38-/m1/s1"/>
                        </rdf:Bag>
                     </bqbiol:isVersionOf>
                     <bqbiol:isVersionOf>
                        <rdf:Bag>
                           <rdf:li rdf:resource="http://identifiers.org/chebi/CHEBI:50571"/>
                        </rdf:Bag>
                     </bqbiol:isVersionOf>
                  </rdf:Description>
               </rdf:RDF>
            </annotation>
         </species>
         <species id="M_3ohxccoa_x" initialConcentration="0" charge="-4" name="3-oxohexacosanoyl-CoA" metaid="meta_M_3ohxccoa_x" sboTerm="SBO:0000247" compartment="x">
            <notes>
               <html:body xmlns:html="http://www.w3.org/1999/xhtml">
                  <html:p>CHARGE: -4</html:p>
                  <html:p>FORMULA: C47H80N7O18P3S</html:p>
                  <html:p>SMILES: CCCCCCCCCCCCCCCCCCCCCCCC(=O)CC(=O)SCCNC(=O)CCNC(=O)[C@H](O)C(C)(C)COP(O)(=O)OP(O)(=O)OC[C@H]1O[C@H]([C@H](O)[C@@H]1OP(O)(O)=O)n1cnc2c(N)ncnc12</html:p>
               </html:body>
            </notes>
            <annotation>
               <rdf:RDF>
                  <rdf:Description rdf:about="#meta_M_3ohxccoa_x">
                     <bqbiol:isVersionOf>
                        <rdf:Bag>
                           <rdf:li rdf:resource="http://identifiers.org/inchi/InChI=1S/C47H84N7O18P3S/c1-4-5-6-7-8-9-10-11-12-13-14-15-16-17-18-19-20-21-22-23-24-25-35(55)30-38(57)76-29-28-49-37(56)26-27-50-45(60)42(59)47(2,3)32-69-75(66,67)72-74(64,65)68-31-36-41(71-73(61,62)63)40(58)46(70-36)54-34-53-39-43(48)51-33-52-44(39)54/h33-34,36,40-42,46,58-59H,4-32H2,1-3H3,(H,49,56)(H,50,60)(H,64,65)(H,66,67)(H2,48,51,52)(H2,61,62,63)/t36-,40-,41-,42+,46-/m1/s1"/>
                        </rdf:Bag>
                     </bqbiol:isVersionOf>
                     <bqbiol:isVersionOf>
                        <rdf:Bag>
                           <rdf:li rdf:resource="http://identifiers.org/chebi/CHEBI:52977"/>
                        </rdf:Bag>
                     </bqbiol:isVersionOf>
                  </rdf:Description>
               </rdf:RDF>
            </annotation>
         </species>
         <species id="M_3otdcoa_m" initialConcentration="0" charge="-4" name="3-oxotetradecanoyl-CoA" metaid="meta_M_3otdcoa_m" sboTerm="SBO:0000247" compartment="m">
            <notes>
               <html:body xmlns:html="http://www.w3.org/1999/xhtml">
                  <html:p>CHARGE: -4</html:p>
                  <html:p>FORMULA: C35H56N7O18P3S</html:p>
                  <html:p>SMILES: CCCCCCCCCCCC(=O)CC(=O)SCCNC(=O)CCNC(=O)[C@H](O)C(C)(C)COP(O)(=O)OP(O)(=O)OC[C@H]1O[C@H]([C@H](O)[C@@H]1OP(O)(O)=O)n1cnc2c(N)ncnc12</html:p>
               </html:body>
            </notes>
            <annotation>
               <rdf:RDF>
                  <rdf:Description rdf:about="#meta_M_3otdcoa_m">
                     <bqbiol:isVersionOf>
                        <rdf:Bag>
                           <rdf:li rdf:resource="http://identifiers.org/inchi/InChI=1S/C35H60N7O18P3S/c1-4-5-6-7-8-9-10-11-12-13-23(43)18-26(45)64-17-16-37-25(44)14-15-38-33(48)30(47)35(2,3)20-57-63(54,55)60-62(52,53)56-19-24-29(59-61(49,50)51)28(46)34(58-24)42-22-41-27-31(36)39-21-40-32(27)42/h21-22,24,28-30,34,46-47H,4-20H2,1-3H3,(H,37,44)(H,38,48)(H,52,53)(H,54,55)(H2,36,39,40)(H2,49,50,51)/t24-,28-,29-,30+,34-/m1/s1"/>
                        </rdf:Bag>
                     </bqbiol:isVersionOf>
                     <bqbiol:isVersionOf>
                        <rdf:Bag>
                           <rdf:li rdf:resource="http://identifiers.org/chebi/CHEBI:28726"/>
                        </rdf:Bag>
                     </bqbiol:isVersionOf>
                  </rdf:Description>
               </rdf:RDF>
            </annotation>
         </species>
         <species id="M_3otdcoa_x" initialConcentration="0" charge="-4" name="3-oxotetradecanoyl-CoA" metaid="meta_M_3otdcoa_x" sboTerm="SBO:0000247" compartment="x">
            <notes>
               <html:body xmlns:html="http://www.w3.org/1999/xhtml">
                  <html:p>CHARGE: -4</html:p>
                  <html:p>FORMULA: C35H56N7O18P3S</html:p>
                  <html:p>SMILES: CCCCCCCCCCCC(=O)CC(=O)SCCNC(=O)CCNC(=O)[C@H](O)C(C)(C)COP(O)(=O)OP(O)(=O)OC[C@H]1O[C@H]([C@H](O)[C@@H]1OP(O)(O)=O)n1cnc2c(N)ncnc12</html:p>
               </html:body>
            </notes>
            <annotation>
               <rdf:RDF>
                  <rdf:Description rdf:about="#meta_M_3otdcoa_x">
                     <bqbiol:isVersionOf>
                        <rdf:Bag>
                           <rdf:li rdf:resource="http://identifiers.org/inchi/InChI=1S/C35H60N7O18P3S/c1-4-5-6-7-8-9-10-11-12-13-23(43)18-26(45)64-17-16-37-25(44)14-15-38-33(48)30(47)35(2,3)20-57-63(54,55)60-62(52,53)56-19-24-29(59-61(49,50)51)28(46)34(58-24)42-22-41-27-31(36)39-21-40-32(27)42/h21-22,24,28-30,34,46-47H,4-20H2,1-3H3,(H,37,44)(H,38,48)(H,52,53)(H,54,55)(H2,36,39,40)(H2,49,50,51)/t24-,28-,29-,30+,34-/m1/s1"/>
                        </rdf:Bag>
                     </bqbiol:isVersionOf>
                     <bqbiol:isVersionOf>
                        <rdf:Bag>
                           <rdf:li rdf:resource="http://identifiers.org/chebi/CHEBI:28726"/>
                        </rdf:Bag>
                     </bqbiol:isVersionOf>
                  </rdf:Description>
               </rdf:RDF>
            </annotation>
         </species>
         <species id="M_3padsel_c" initialConcentration="0" charge="-4" name="3-Phosphoadenylylselenate" metaid="meta_M_3padsel_c" sboTerm="SBO:0000247" compartment="c">
            <notes>
               <html:body xmlns:html="http://www.w3.org/1999/xhtml">
                  <html:p>CHARGE: -4</html:p>
                  <html:p>FORMULA: C10H11N5O13P2Se</html:p>
               </html:body>
            </notes>
            <annotation>
               <rdf:RDF>
                  <rdf:Description rdf:about="#meta_M_3padsel_c">
                     <bqbiol:is>
                        <rdf:Bag>
                           <rdf:li rdf:resource="http://identifiers.org/inchi/InChI=1S/C10H15N5O13P2Se/c11-8-5-9(13-2-12-8)15(3-14-5)10-6(16)7(27-29(17,18)19)4(26-10)1-25-30(20,21)28-31(22,23)24/h2-4,6-7,10,16H,1H2,(H,20,21)(H2,11,12,13)(H2,17,18,19)(H,22,23,24)/t4-,6-,7-,10-/m1/s1"/>
                        </rdf:Bag>
                     </bqbiol:is>
                     <bqbiol:is>
                        <rdf:Bag>
                           <rdf:li rdf:resource="http://identifiers.org/hmdb/HMDB11104"/>
                        </rdf:Bag>
                     </bqbiol:is>
                     <bqbiol:is>
                        <rdf:Bag>
                           <rdf:li rdf:resource="http://identifiers.org/kegg.compound/C05696"/>
                        </rdf:Bag>
                     </bqbiol:is>
                     <bqbiol:is>
                        <rdf:Bag>
                           <rdf:li rdf:resource="http://identifiers.org/pubchem.substance/8003"/>
                        </rdf:Bag>
                     </bqbiol:is>
                  </rdf:Description>
               </rdf:RDF>
            </annotation>
         </species>
         <species id="M_3pg_c" initialConcentration="0" charge="-3" name="3-phosphonato-D-glycerate(3-)" metaid="meta_M_3pg_c" sboTerm="SBO:0000247" compartment="c">
            <notes>
               <html:body xmlns:html="http://www.w3.org/1999/xhtml">
                  <html:p>CHARGE: -3</html:p>
                  <html:p>FORMULA: C3H4O7P</html:p>
                  <html:p>SMILES: O[C@H](COP([O-])([O-])=O)C([O-])=O</html:p>
               </html:body>
            </notes>
            <annotation>
               <rdf:RDF>
                  <rdf:Description rdf:about="#meta_M_3pg_c">
                     <bqbiol:is>
                        <rdf:Bag>
                           <rdf:li rdf:resource="http://identifiers.org/inchi/InChI=1S/C3H7O7P/c4-2(3(5)6)1-10-11(7,8)9/h2,4H,1H2,(H,5,6)(H2,7,8,9)/p-3/t2-/m1/s1"/>
                        </rdf:Bag>
                     </bqbiol:is>
                     <bqbiol:is>
                        <rdf:Bag>
                           <rdf:li rdf:resource="http://identifiers.org/chebi/CHEBI:58272"/>
                        </rdf:Bag>
                     </bqbiol:is>
                  </rdf:Description>
               </rdf:RDF>
            </annotation>
         </species>
         <species id="M_3pg_m" initialConcentration="0" charge="-3" name="3-phosphonato-D-glycerate(3-)" metaid="meta_M_3pg_m" sboTerm="SBO:0000247" compartment="m">
            <notes>
               <html:body xmlns:html="http://www.w3.org/1999/xhtml">
                  <html:p>CHARGE: -3</html:p>
                  <html:p>FORMULA: C3H4O7P</html:p>
                  <html:p>SMILES: O[C@H](COP([O-])([O-])=O)C([O-])=O</html:p>
               </html:body>
            </notes>
            <annotation>
               <rdf:RDF>
                  <rdf:Description rdf:about="#meta_M_3pg_m">
                     <bqbiol:is>
                        <rdf:Bag>
                           <rdf:li rdf:resource="http://identifiers.org/inchi/InChI=1S/C3H7O7P/c4-2(3(5)6)1-10-11(7,8)9/h2,4H,1H2,(H,5,6)(H2,7,8,9)/p-3/t2-/m1/s1"/>
                        </rdf:Bag>
                     </bqbiol:is>
                     <bqbiol:is>
                        <rdf:Bag>
                           <rdf:li rdf:resource="http://identifiers.org/chebi/CHEBI:58272"/>
                        </rdf:Bag>
                     </bqbiol:is>
                  </rdf:Description>
               </rdf:RDF>
            </annotation>
         </species>
         <species id="M_3php_c" initialConcentration="0" charge="-3" name="3-phosphonatooxypyruvate(3-)" metaid="meta_M_3php_c" sboTerm="SBO:0000247" compartment="c">
            <notes>
               <html:body xmlns:html="http://www.w3.org/1999/xhtml">
                  <html:p>CHARGE: -3</html:p>
                  <html:p>FORMULA: C3H2O7P</html:p>
                  <html:p>SMILES: [O-]C(=O)C(=O)COP([O-])([O-])=O</html:p>
               </html:body>
            </notes>
            <annotation>
               <rdf:RDF>
                  <rdf:Description rdf:about="#meta_M_3php_c">
                     <bqbiol:is>
                        <rdf:Bag>
                           <rdf:li rdf:resource="http://identifiers.org/inchi/InChI=1S/C3H5O7P/c4-2(3(5)6)1-10-11(7,8)9/h1H2,(H,5,6)(H2,7,8,9)/p-3"/>
                        </rdf:Bag>
                     </bqbiol:is>
                     <bqbiol:is>
                        <rdf:Bag>
                           <rdf:li rdf:resource="http://identifiers.org/chebi/CHEBI:18110"/>
                        </rdf:Bag>
                     </bqbiol:is>
                  </rdf:Description>
               </rdf:RDF>
            </annotation>
         </species>
         <species id="M_3sala_c" initialConcentration="0" charge="-2" name="3-sulfino-L-alanine(1-)" metaid="meta_M_3sala_c" sboTerm="SBO:0000247" compartment="c">
            <notes>
               <html:body xmlns:html="http://www.w3.org/1999/xhtml">
                  <html:p>CHARGE: -2</html:p>
                  <html:p>FORMULA: C3H5NO4S</html:p>
                  <html:p>SMILES: [NH3+][C@@H](CS([O-])=O)C([O-])=O</html:p>
               </html:body>
            </notes>
            <annotation>
               <rdf:RDF>
                  <rdf:Description rdf:about="#meta_M_3sala_c">
                     <bqbiol:isVersionOf>
                        <rdf:Bag>
                           <rdf:li rdf:resource="http://identifiers.org/inchi/InChI=1S/C3H7NO4S/c4-2(3(5)6)1-9(7)8/h2H,1,4H2,(H,5,6)(H,7,8)/p-1/t2-/m0/s1"/>
                        </rdf:Bag>
                     </bqbiol:isVersionOf>
                     <bqbiol:isVersionOf>
                        <rdf:Bag>
                           <rdf:li rdf:resource="http://identifiers.org/chebi/CHEBI:61085"/>
                        </rdf:Bag>
                     </bqbiol:isVersionOf>
                  </rdf:Description>
               </rdf:RDF>
            </annotation>
         </species>
         <species id="M_3sala_m" initialConcentration="0" charge="-2" name="3-sulfino-L-alanine(1-)" metaid="meta_M_3sala_m" sboTerm="SBO:0000247" compartment="m">
            <notes>
               <html:body xmlns:html="http://www.w3.org/1999/xhtml">
                  <html:p>CHARGE: -2</html:p>
                  <html:p>FORMULA: C3H5NO4S</html:p>
                  <html:p>SMILES: [NH3+][C@@H](CS([O-])=O)C([O-])=O</html:p>
               </html:body>
            </notes>
            <annotation>
               <rdf:RDF>
                  <rdf:Description rdf:about="#meta_M_3sala_m">
                     <bqbiol:isVersionOf>
                        <rdf:Bag>
                           <rdf:li rdf:resource="http://identifiers.org/inchi/InChI=1S/C3H7NO4S/c4-2(3(5)6)1-9(7)8/h2H,1,4H2,(H,5,6)(H,7,8)/p-1/t2-/m0/s1"/>
                        </rdf:Bag>
                     </bqbiol:isVersionOf>
                     <bqbiol:isVersionOf>
                        <rdf:Bag>
                           <rdf:li rdf:resource="http://identifiers.org/chebi/CHEBI:61085"/>
                        </rdf:Bag>
                     </bqbiol:isVersionOf>
                  </rdf:Description>
               </rdf:RDF>
            </annotation>
         </species>
         <species id="M_3snpyr_c" initialConcentration="0" charge="-2" name="3-sulfinylpyruvic acid" metaid="meta_M_3snpyr_c" sboTerm="SBO:0000247" compartment="c">
            <notes>
               <html:body xmlns:html="http://www.w3.org/1999/xhtml">
                  <html:p>CHARGE: -2</html:p>
                  <html:p>FORMULA: C3H2O5S</html:p>
                  <html:p>SMILES: OC(=O)C(=O)CS(O)=O</html:p>
               </html:body>
            </notes>
            <annotation>
               <rdf:RDF>
                  <rdf:Description rdf:about="#meta_M_3snpyr_c">
                     <bqbiol:isVersionOf>
                        <rdf:Bag>
                           <rdf:li rdf:resource="http://identifiers.org/inchi/InChI=1S/C3H4O5S/c4-2(3(5)6)1-9(7)8/h1H2,(H,5,6)(H,7,8)"/>
                        </rdf:Bag>
                     </bqbiol:isVersionOf>
                     <bqbiol:isVersionOf>
                        <rdf:Bag>
                           <rdf:li rdf:resource="http://identifiers.org/chebi/CHEBI:1665"/>
                        </rdf:Bag>
                     </bqbiol:isVersionOf>
                  </rdf:Description>
               </rdf:RDF>
            </annotation>
         </species>
         <species id="M_3snpyr_m" initialConcentration="0" charge="-2" name="3-sulfinylpyruvic acid" metaid="meta_M_3snpyr_m" sboTerm="SBO:0000247" compartment="m">
            <notes>
               <html:body xmlns:html="http://www.w3.org/1999/xhtml">
                  <html:p>CHARGE: -2</html:p>
                  <html:p>FORMULA: C3H2O5S</html:p>
                  <html:p>SMILES: OC(=O)C(=O)CS(O)=O</html:p>
               </html:body>
            </notes>
            <annotation>
               <rdf:RDF>
                  <rdf:Description rdf:about="#meta_M_3snpyr_m">
                     <bqbiol:isVersionOf>
                        <rdf:Bag>
                           <rdf:li rdf:resource="http://identifiers.org/inchi/InChI=1S/C3H4O5S/c4-2(3(5)6)1-9(7)8/h1H2,(H,5,6)(H,7,8)"/>
                        </rdf:Bag>
                     </bqbiol:isVersionOf>
                     <bqbiol:isVersionOf>
                        <rdf:Bag>
                           <rdf:li rdf:resource="http://identifiers.org/chebi/CHEBI:1665"/>
                        </rdf:Bag>
                     </bqbiol:isVersionOf>
                  </rdf:Description>
               </rdf:RDF>
            </annotation>
         </species>
         <species id="M_3spyr_c" initialConcentration="0" charge="-2" name="3-sulfonatopyruvate(2-)" metaid="meta_M_3spyr_c" sboTerm="SBO:0000247" compartment="c">
            <notes>
               <html:body xmlns:html="http://www.w3.org/1999/xhtml">
                  <html:p>CHARGE: -2</html:p>
                  <html:p>FORMULA: C3H2O6S</html:p>
                  <html:p>SMILES: [O-]C(=O)C(=O)CS([O-])(=O)=O</html:p>
               </html:body>
            </notes>
            <annotation>
               <rdf:RDF>
                  <rdf:Description rdf:about="#meta_M_3spyr_c">
                     <bqbiol:is>
                        <rdf:Bag>
                           <rdf:li rdf:resource="http://identifiers.org/inchi/InChI=1S/C3H4O6S/c4-2(3(5)6)1-10(7,8)9/h1H2,(H,5,6)(H,7,8,9)/p-2"/>
                        </rdf:Bag>
                     </bqbiol:is>
                     <bqbiol:is>
                        <rdf:Bag>
                           <rdf:li rdf:resource="http://identifiers.org/chebi/CHEBI:57940"/>
                        </rdf:Bag>
                     </bqbiol:is>
                  </rdf:Description>
               </rdf:RDF>
            </annotation>
         </species>
         <species id="M_3spyr_m" initialConcentration="0" charge="-2" name="3-sulfonatopyruvate(2-)" metaid="meta_M_3spyr_m" sboTerm="SBO:0000247" compartment="m">
            <notes>
               <html:body xmlns:html="http://www.w3.org/1999/xhtml">
                  <html:p>CHARGE: -2</html:p>
                  <html:p>FORMULA: C3H2O6S</html:p>
                  <html:p>SMILES: [O-]C(=O)C(=O)CS([O-])(=O)=O</html:p>
               </html:body>
            </notes>
            <annotation>
               <rdf:RDF>
                  <rdf:Description rdf:about="#meta_M_3spyr_m">
                     <bqbiol:is>
                        <rdf:Bag>
                           <rdf:li rdf:resource="http://identifiers.org/inchi/InChI=1S/C3H4O6S/c4-2(3(5)6)1-10(7,8)9/h1H2,(H,5,6)(H,7,8,9)/p-2"/>
                        </rdf:Bag>
                     </bqbiol:is>
                     <bqbiol:is>
                        <rdf:Bag>
                           <rdf:li rdf:resource="http://identifiers.org/chebi/CHEBI:57940"/>
                        </rdf:Bag>
                     </bqbiol:is>
                  </rdf:Description>
               </rdf:RDF>
            </annotation>
         </species>
         <species id="M_3tdcrn_c" initialConcentration="0" name="3-hydroxy-tetradecanoyl carnitine" sboTerm="SBO:0000247" compartment="c">
            <notes>
               <html:body xmlns:html="http://www.w3.org/1999/xhtml">
                  <html:p>CHARGE: 0</html:p>
                  <html:p>FORMULA: C21H41NO5</html:p>
               </html:body>
            </notes>
         </species>
         <species id="M_3tdcrn_e" initialConcentration="0" name="3-hydroxy-tetradecanoyl carnitine" sboTerm="SBO:0000247" compartment="e">
            <notes>
               <html:body xmlns:html="http://www.w3.org/1999/xhtml">
                  <html:p>CHARGE: 0</html:p>
                  <html:p>FORMULA: C21H41NO5</html:p>
               </html:body>
            </notes>
         </species>
         <species id="M_3tetd7ecoa_c" initialConcentration="0" name="3-hydroxy tetradecenoyl-7-coa" sboTerm="SBO:0000247" compartment="c">
            <notes>
               <html:body xmlns:html="http://www.w3.org/1999/xhtml">
                  <html:p>CHARGE: -4</html:p>
                  <html:p>FORMULA: C35H56N7O18P3S</html:p>
               </html:body>
            </notes>
         </species>
         <species id="M_3tetd7ecoa_m" initialConcentration="0" name="3-hydroxy tetradecenoyl-7-coa" sboTerm="SBO:0000247" compartment="m">
            <notes>
               <html:body xmlns:html="http://www.w3.org/1999/xhtml">
                  <html:p>CHARGE: -4</html:p>
                  <html:p>FORMULA: C35H56N7O18P3S</html:p>
               </html:body>
            </notes>
         </species>
         <species id="M_3tetd7ecoacrn_c" initialConcentration="0" name="3-hydroxy tetradecenoyl-7-carnitine" sboTerm="SBO:0000247" compartment="c">
            <notes>
               <html:body xmlns:html="http://www.w3.org/1999/xhtml">
                  <html:p>CHARGE: 0</html:p>
                  <html:p>FORMULA: C21H39NO5</html:p>
               </html:body>
            </notes>
         </species>
         <species id="M_3tetd7ecoacrn_e" initialConcentration="0" name="3-hydroxy tetradecenoyl-7-carnitine" sboTerm="SBO:0000247" compartment="e">
            <notes>
               <html:body xmlns:html="http://www.w3.org/1999/xhtml">
                  <html:p>CHARGE: 0</html:p>
                  <html:p>FORMULA: C21H39NO5</html:p>
               </html:body>
            </notes>
         </species>
         <species id="M_3thexddcoa_c" initialConcentration="0" name="3-hydroxy trans7,10-hexadecadienoylcoa" sboTerm="SBO:0000247" compartment="c">
            <notes>
               <html:body xmlns:html="http://www.w3.org/1999/xhtml">
                  <html:p>CHARGE: -4</html:p>
                  <html:p>FORMULA: C37H58N7O18P3S</html:p>
               </html:body>
            </notes>
         </species>
         <species id="M_3thexddcoa_m" initialConcentration="0" name="3-hydroxy trans7,10-hexadecadienoylcoa" sboTerm="SBO:0000247" compartment="m">
            <notes>
               <html:body xmlns:html="http://www.w3.org/1999/xhtml">
                  <html:p>CHARGE: -4</html:p>
                  <html:p>FORMULA: C37H58N7O18P3S</html:p>
               </html:body>
            </notes>
         </species>
         <species id="M_3thexddcoacrn_c" initialConcentration="0" name="3-hydroxy trans7,10-hexadecadienoyl carnitine" sboTerm="SBO:0000247" compartment="c">
            <notes>
               <html:body xmlns:html="http://www.w3.org/1999/xhtml">
                  <html:p>CHARGE: 0</html:p>
                  <html:p>FORMULA: C23H41NO5</html:p>
               </html:body>
            </notes>
         </species>
         <species id="M_3thexddcoacrn_e" initialConcentration="0" name="3-hydroxy trans7,10-hexadecadienoyl carnitine" sboTerm="SBO:0000247" compartment="e">
            <notes>
               <html:body xmlns:html="http://www.w3.org/1999/xhtml">
                  <html:p>CHARGE: 0</html:p>
                  <html:p>FORMULA: C23H41NO5</html:p>
               </html:body>
            </notes>
         </species>
         <species id="M_3ttetddcoa_c" initialConcentration="0" name="3-hydroxy trans5,8tetradecadienoyl coa" sboTerm="SBO:0000247" compartment="c">
            <notes>
               <html:body xmlns:html="http://www.w3.org/1999/xhtml">
                  <html:p>CHARGE: -4</html:p>
                  <html:p>FORMULA: C35H54N7O18P3S</html:p>
               </html:body>
            </notes>
         </species>
         <species id="M_3ttetddcoa_m" initialConcentration="0" name="3-hydroxy trans5,8tetradecadienoyl coa" sboTerm="SBO:0000247" compartment="m">
            <notes>
               <html:body xmlns:html="http://www.w3.org/1999/xhtml">
                  <html:p>CHARGE: -4</html:p>
                  <html:p>FORMULA: C35H54N7O18P3S</html:p>
               </html:body>
            </notes>
         </species>
         <species id="M_3ttetddcoacrn_c" initialConcentration="0" name="3-hydroxy trans5,8tetradecadienoyl carnitine" sboTerm="SBO:0000247" compartment="c">
            <notes>
               <html:body xmlns:html="http://www.w3.org/1999/xhtml">
                  <html:p>CHARGE: 0</html:p>
                  <html:p>FORMULA: C21H37NO5</html:p>
               </html:body>
            </notes>
         </species>
         <species id="M_3ttetddcoacrn_e" initialConcentration="0" name="3-hydroxy trans5,8tetradecadienoyl carnitine" sboTerm="SBO:0000247" compartment="e">
            <notes>
               <html:body xmlns:html="http://www.w3.org/1999/xhtml">
                  <html:p>CHARGE: 0</html:p>
                  <html:p>FORMULA: C21H37NO5</html:p>
               </html:body>
            </notes>
         </species>
         <species id="M_3uib_c" initialConcentration="0" charge="-1" name="3-ureidoisobutyric acid" metaid="meta_M_3uib_c" sboTerm="SBO:0000247" compartment="c">
            <notes>
               <html:body xmlns:html="http://www.w3.org/1999/xhtml">
                  <html:p>CHARGE: -1</html:p>
                  <html:p>FORMULA: C5H9N2O3</html:p>
                  <html:p>SMILES: CC(CNC(N)=O)C(O)=O</html:p>
               </html:body>
            </notes>
            <annotation>
               <rdf:RDF>
                  <rdf:Description rdf:about="#meta_M_3uib_c">
                     <bqbiol:isVersionOf>
                        <rdf:Bag>
                           <rdf:li rdf:resource="http://identifiers.org/inchi/InChI=1S/C5H10N2O3/c1-3(4(8)9)2-7-5(6)10/h3H,2H2,1H3,(H,8,9)(H3,6,7,10)"/>
                        </rdf:Bag>
                     </bqbiol:isVersionOf>
                     <bqbiol:isVersionOf>
                        <rdf:Bag>
                           <rdf:li rdf:resource="http://identifiers.org/chebi/CHEBI:1670"/>
                        </rdf:Bag>
                     </bqbiol:isVersionOf>
                  </rdf:Description>
               </rdf:RDF>
            </annotation>
         </species>
         <species id="M_3ump_c" initialConcentration="0" charge="-2" name="3&apos;-UMP(2-)" metaid="meta_M_3ump_c" sboTerm="SBO:0000247" compartment="c">
            <notes>
               <html:body xmlns:html="http://www.w3.org/1999/xhtml">
                  <html:p>CHARGE: -2</html:p>
                  <html:p>FORMULA: C9H11N2O9P</html:p>
                  <html:p>SMILES: OC[C@H]1O[C@H]([C@H](O)[C@@H]1OP([O-])([O-])=O)n1ccc(=O)[nH]c1=O</html:p>
               </html:body>
            </notes>
            <annotation>
               <rdf:RDF>
                  <rdf:Description rdf:about="#meta_M_3ump_c">
                     <bqbiol:is>
                        <rdf:Bag>
                           <rdf:li rdf:resource="http://identifiers.org/inchi/InChI=1S/C9H13N2O9P/c12-3-4-7(20-21(16,17)18)6(14)8(19-4)11-2-1-5(13)10-9(11)15/h1-2,4,6-8,12,14H,3H2,(H,10,13,15)(H2,16,17,18)/p-2/t4-,6-,7-,8-/m1/s1"/>
                        </rdf:Bag>
                     </bqbiol:is>
                     <bqbiol:is>
                        <rdf:Bag>
                           <rdf:li rdf:resource="http://identifiers.org/chebi/CHEBI:60784"/>
                        </rdf:Bag>
                     </bqbiol:is>
                  </rdf:Description>
               </rdf:RDF>
            </annotation>
         </species>
         <species id="M_3ump_e" initialConcentration="0" charge="-2" name="3&apos;-UMP(2-)" metaid="meta_M_3ump_e" sboTerm="SBO:0000247" compartment="e">
            <notes>
               <html:body xmlns:html="http://www.w3.org/1999/xhtml">
                  <html:p>CHARGE: -2</html:p>
                  <html:p>FORMULA: C9H11N2O9P</html:p>
                  <html:p>SMILES: OC[C@H]1O[C@H]([C@H](O)[C@@H]1OP([O-])([O-])=O)n1ccc(=O)[nH]c1=O</html:p>
               </html:body>
            </notes>
            <annotation>
               <rdf:RDF>
                  <rdf:Description rdf:about="#meta_M_3ump_e">
                     <bqbiol:is>
                        <rdf:Bag>
                           <rdf:li rdf:resource="http://identifiers.org/inchi/InChI=1S/C9H13N2O9P/c12-3-4-7(20-21(16,17)18)6(14)8(19-4)11-2-1-5(13)10-9(11)15/h1-2,4,6-8,12,14H,3H2,(H,10,13,15)(H2,16,17,18)/p-2/t4-,6-,7-,8-/m1/s1"/>
                        </rdf:Bag>
                     </bqbiol:is>
                     <bqbiol:is>
                        <rdf:Bag>
                           <rdf:li rdf:resource="http://identifiers.org/chebi/CHEBI:60784"/>
                        </rdf:Bag>
                     </bqbiol:is>
                  </rdf:Description>
               </rdf:RDF>
            </annotation>
         </species>
         <species id="M_42A3HP24DB_c" initialConcentration="0" charge="-1" name="4-(2-Amino-3-hydroxyphenyl)-2,4-dioxobutanoate" metaid="meta_M_42A3HP24DB_c" sboTerm="SBO:0000247" compartment="c">
            <notes>
               <html:body xmlns:html="http://www.w3.org/1999/xhtml">
                  <html:p>CHARGE: -1</html:p>
                  <html:p>FORMULA: C10H8NO5</html:p>
               </html:body>
            </notes>
            <annotation>
               <rdf:RDF>
                  <rdf:Description rdf:about="#meta_M_42A3HP24DB_c">
                     <bqbiol:is>
                        <rdf:Bag>
                           <rdf:li rdf:resource="http://identifiers.org/inchi/InChI=1S/C10H9NO5/c11-9-5(2-1-3-6(9)12)7(13)4-8(14)10(15)16/h1-3,12H,4,11H2,(H,15,16)"/>
                        </rdf:Bag>
                     </bqbiol:is>
                     <bqbiol:is>
                        <rdf:Bag>
                           <rdf:li rdf:resource="http://identifiers.org/hmdb/HMDB04083"/>
                        </rdf:Bag>
                     </bqbiol:is>
                     <bqbiol:is>
                        <rdf:Bag>
                           <rdf:li rdf:resource="http://identifiers.org/kegg.compound/C05645"/>
                        </rdf:Bag>
                     </bqbiol:is>
                     <bqbiol:is>
                        <rdf:Bag>
                           <rdf:li rdf:resource="http://identifiers.org/pubchem.substance/7956"/>
                        </rdf:Bag>
                     </bqbiol:is>
                  </rdf:Description>
               </rdf:RDF>
            </annotation>
         </species>
         <species id="M_44mctr_c" initialConcentration="0" charge="0" name="4,4-dimethyl-5alpha-cholesta-8,14,24-trien-3beta-ol" metaid="meta_M_44mctr_c" sboTerm="SBO:0000247" compartment="c">
            <notes>
               <html:body xmlns:html="http://www.w3.org/1999/xhtml">
                  <html:p>CHARGE: 0</html:p>
                  <html:p>FORMULA: C29H46O</html:p>
                  <html:p>SMILES: [H][C@@]1(CC=C2C3=C(CC[C@]12C)[C@@]1(C)CC[C@H](O)C(C)(C)[C@]1([H])CC3)[C@H](C)CCC=C(C)C</html:p>
               </html:body>
            </notes>
            <annotation>
               <rdf:RDF>
                  <rdf:Description rdf:about="#meta_M_44mctr_c">
                     <bqbiol:is>
                        <rdf:Bag>
                           <rdf:li rdf:resource="http://identifiers.org/inchi/InChI=1S/C29H46O/c1-19(2)9-8-10-20(3)22-12-13-23-21-11-14-25-27(4,5)26(30)16-18-29(25,7)24(21)15-17-28(22,23)6/h9,13,20,22,25-26,30H,8,10-12,14-18H2,1-7H3/t20-,22-,25+,26+,28-,29-/m1/s1"/>
                        </rdf:Bag>
                     </bqbiol:is>
                     <bqbiol:is>
                        <rdf:Bag>
                           <rdf:li rdf:resource="http://identifiers.org/chebi/CHEBI:17813"/>
                        </rdf:Bag>
                     </bqbiol:is>
                  </rdf:Description>
               </rdf:RDF>
            </annotation>
         </species>
         <species id="M_44mctr_r" initialConcentration="0" charge="0" name="4,4-dimethyl-5alpha-cholesta-8,14,24-trien-3beta-ol" metaid="meta_M_44mctr_r" sboTerm="SBO:0000247" compartment="r">
            <notes>
               <html:body xmlns:html="http://www.w3.org/1999/xhtml">
                  <html:p>CHARGE: 0</html:p>
                  <html:p>FORMULA: C29H46O</html:p>
                  <html:p>SMILES: [H][C@@]1(CC=C2C3=C(CC[C@]12C)[C@@]1(C)CC[C@H](O)C(C)(C)[C@]1([H])CC3)[C@H](C)CCC=C(C)C</html:p>
               </html:body>
            </notes>
            <annotation>
               <rdf:RDF>
                  <rdf:Description rdf:about="#meta_M_44mctr_r">
                     <bqbiol:is>
                        <rdf:Bag>
                           <rdf:li rdf:resource="http://identifiers.org/inchi/InChI=1S/C29H46O/c1-19(2)9-8-10-20(3)22-12-13-23-21-11-14-25-27(4,5)26(30)16-18-29(25,7)24(21)15-17-28(22,23)6/h9,13,20,22,25-26,30H,8,10-12,14-18H2,1-7H3/t20-,22-,25+,26+,28-,29-/m1/s1"/>
                        </rdf:Bag>
                     </bqbiol:is>
                     <bqbiol:is>
                        <rdf:Bag>
                           <rdf:li rdf:resource="http://identifiers.org/chebi/CHEBI:17813"/>
                        </rdf:Bag>
                     </bqbiol:is>
                  </rdf:Description>
               </rdf:RDF>
            </annotation>
         </species>
         <species id="M_44mzym_r" initialConcentration="0" charge="0" name="14-demethyllanosterol" metaid="meta_M_44mzym_r" sboTerm="SBO:0000247" compartment="r">
            <notes>
               <html:body xmlns:html="http://www.w3.org/1999/xhtml">
                  <html:p>CHARGE: 0</html:p>
                  <html:p>FORMULA: C29H48O</html:p>
                  <html:p>SMILES: [H][C@@]1(CC[C@@]2([H])C3=C(CC[C@]12C)[C@@]1(C)CC[C@H](O)C(C)(C)[C@]1([H])CC3)[C@H](C)CCC=C(C)C</html:p>
               </html:body>
            </notes>
            <annotation>
               <rdf:RDF>
                  <rdf:Description rdf:about="#meta_M_44mzym_r">
                     <bqbiol:is>
                        <rdf:Bag>
                           <rdf:li rdf:resource="http://identifiers.org/inchi/InChI=1S/C29H48O/c1-19(2)9-8-10-20(3)22-12-13-23-21-11-14-25-27(4,5)26(30)16-18-29(25,7)24(21)15-17-28(22,23)6/h9,20,22-23,25-26,30H,8,10-18H2,1-7H3/t20-,22-,23+,25+,26+,28-,29-/m1/s1"/>
                        </rdf:Bag>
                     </bqbiol:is>
                     <bqbiol:is>
                        <rdf:Bag>
                           <rdf:li rdf:resource="http://identifiers.org/chebi/CHEBI:18364"/>
                        </rdf:Bag>
                     </bqbiol:is>
                  </rdf:Description>
               </rdf:RDF>
            </annotation>
         </species>
         <species id="M_46dhoxquin_c" initialConcentration="0" charge="0" name="quinoline-4,6-diol" metaid="meta_M_46dhoxquin_c" sboTerm="SBO:0000247" compartment="c">
            <notes>
               <html:body xmlns:html="http://www.w3.org/1999/xhtml">
                  <html:p>CHARGE: 0</html:p>
                  <html:p>FORMULA: C9H7NO2</html:p>
                  <html:p>SMILES: Oc1ccc2nccc(O)c2c1</html:p>
               </html:body>
            </notes>
            <annotation>
               <rdf:RDF>
                  <rdf:Description rdf:about="#meta_M_46dhoxquin_c">
                     <bqbiol:is>
                        <rdf:Bag>
                           <rdf:li rdf:resource="http://identifiers.org/inchi/InChI=1S/C9H7NO2/c11-6-1-2-8-7(5-6)9(12)3-4-10-8/h1-5,11H,(H,10,12)"/>
                        </rdf:Bag>
                     </bqbiol:is>
                     <bqbiol:is>
                        <rdf:Bag>
                           <rdf:li rdf:resource="http://identifiers.org/chebi/CHEBI:28799"/>
                        </rdf:Bag>
                     </bqbiol:is>
                  </rdf:Description>
               </rdf:RDF>
            </annotation>
         </species>
         <species id="M_48dhoxquin_c" initialConcentration="0" charge="0" name="quinoline-4,8-diol" metaid="meta_M_48dhoxquin_c" sboTerm="SBO:0000247" compartment="c">
            <notes>
               <html:body xmlns:html="http://www.w3.org/1999/xhtml">
                  <html:p>CHARGE: 0</html:p>
                  <html:p>FORMULA: C9H7NO2</html:p>
                  <html:p>SMILES: Oc1ccnc2c(O)cccc12</html:p>
               </html:body>
            </notes>
            <annotation>
               <rdf:RDF>
                  <rdf:Description rdf:about="#meta_M_48dhoxquin_c">
                     <bqbiol:is>
                        <rdf:Bag>
                           <rdf:li rdf:resource="http://identifiers.org/inchi/InChI=1S/C9H7NO2/c11-7-4-5-10-9-6(7)2-1-3-8(9)12/h1-5,12H,(H,10,11)"/>
                        </rdf:Bag>
                     </bqbiol:is>
                     <bqbiol:is>
                        <rdf:Bag>
                           <rdf:li rdf:resource="http://identifiers.org/chebi/CHEBI:28883"/>
                        </rdf:Bag>
                     </bqbiol:is>
                  </rdf:Description>
               </rdf:RDF>
            </annotation>
         </species>
         <species id="M_4aabutn_c" initialConcentration="0" charge="-1" name="4-acetamidobutanoate" metaid="meta_M_4aabutn_c" sboTerm="SBO:0000247" compartment="c">
            <notes>
               <html:body xmlns:html="http://www.w3.org/1999/xhtml">
                  <html:p>CHARGE: -1</html:p>
                  <html:p>FORMULA: C6H10NO3</html:p>
                  <html:p>SMILES: CC(=O)NCCCC([O-])=O</html:p>
               </html:body>
            </notes>
            <annotation>
               <rdf:RDF>
                  <rdf:Description rdf:about="#meta_M_4aabutn_c">
                     <bqbiol:is>
                        <rdf:Bag>
                           <rdf:li rdf:resource="http://identifiers.org/inchi/InChI=1S/C6H11NO3/c1-5(8)7-4-2-3-6(9)10/h2-4H2,1H3,(H,7,8)(H,9,10)/p-1"/>
                        </rdf:Bag>
                     </bqbiol:is>
                     <bqbiol:is>
                        <rdf:Bag>
                           <rdf:li rdf:resource="http://identifiers.org/chebi/CHEBI:11951"/>
                        </rdf:Bag>
                     </bqbiol:is>
                  </rdf:Description>
               </rdf:RDF>
            </annotation>
         </species>
         <species id="M_4aabutn_m" initialConcentration="0" charge="-1" name="4-acetamidobutanoate" metaid="meta_M_4aabutn_m" sboTerm="SBO:0000247" compartment="m">
            <notes>
               <html:body xmlns:html="http://www.w3.org/1999/xhtml">
                  <html:p>CHARGE: -1</html:p>
                  <html:p>FORMULA: C6H10NO3</html:p>
                  <html:p>SMILES: CC(=O)NCCCC([O-])=O</html:p>
               </html:body>
            </notes>
            <annotation>
               <rdf:RDF>
                  <rdf:Description rdf:about="#meta_M_4aabutn_m">
                     <bqbiol:is>
                        <rdf:Bag>
                           <rdf:li rdf:resource="http://identifiers.org/inchi/InChI=1S/C6H11NO3/c1-5(8)7-4-2-3-6(9)10/h2-4H2,1H3,(H,7,8)(H,9,10)/p-1"/>
                        </rdf:Bag>
                     </bqbiol:is>
                     <bqbiol:is>
                        <rdf:Bag>
                           <rdf:li rdf:resource="http://identifiers.org/chebi/CHEBI:11951"/>
                        </rdf:Bag>
                     </bqbiol:is>
                  </rdf:Description>
               </rdf:RDF>
            </annotation>
         </species>
         <species id="M_4abut_c" initialConcentration="0" charge="0" name="gamma-aminobutyric acid" metaid="meta_M_4abut_c" sboTerm="SBO:0000247" compartment="c">
            <notes>
               <html:body xmlns:html="http://www.w3.org/1999/xhtml">
                  <html:p>CHARGE: 0</html:p>
                  <html:p>FORMULA: C4H9NO2</html:p>
                  <html:p>SMILES: NCCCC(O)=O</html:p>
               </html:body>
            </notes>
            <annotation>
               <rdf:RDF>
                  <rdf:Description rdf:about="#meta_M_4abut_c">
                     <bqbiol:is>
                        <rdf:Bag>
                           <rdf:li rdf:resource="http://identifiers.org/inchi/InChI=1S/C4H9NO2/c5-3-1-2-4(6)7/h1-3,5H2,(H,6,7)"/>
                        </rdf:Bag>
                     </bqbiol:is>
                     <bqbiol:is>
                        <rdf:Bag>
                           <rdf:li rdf:resource="http://identifiers.org/chebi/CHEBI:16865"/>
                        </rdf:Bag>
                     </bqbiol:is>
                  </rdf:Description>
               </rdf:RDF>
            </annotation>
         </species>
         <species id="M_4abut_e" initialConcentration="0" charge="0" name="gamma-aminobutyric acid" metaid="meta_M_4abut_e" sboTerm="SBO:0000247" compartment="e">
            <notes>
               <html:body xmlns:html="http://www.w3.org/1999/xhtml">
                  <html:p>CHARGE: 0</html:p>
                  <html:p>FORMULA: C4H9NO2</html:p>
                  <html:p>SMILES: NCCCC(O)=O</html:p>
               </html:body>
            </notes>
            <annotation>
               <rdf:RDF>
                  <rdf:Description rdf:about="#meta_M_4abut_e">
                     <bqbiol:is>
                        <rdf:Bag>
                           <rdf:li rdf:resource="http://identifiers.org/inchi/InChI=1S/C4H9NO2/c5-3-1-2-4(6)7/h1-3,5H2,(H,6,7)"/>
                        </rdf:Bag>
                     </bqbiol:is>
                     <bqbiol:is>
                        <rdf:Bag>
                           <rdf:li rdf:resource="http://identifiers.org/chebi/CHEBI:16865"/>
                        </rdf:Bag>
                     </bqbiol:is>
                  </rdf:Description>
               </rdf:RDF>
            </annotation>
         </species>
         <species id="M_4abut_l" initialConcentration="0" charge="0" name="gamma-aminobutyric acid" metaid="meta_M_4abut_l" sboTerm="SBO:0000247" compartment="l">
            <notes>
               <html:body xmlns:html="http://www.w3.org/1999/xhtml">
                  <html:p>CHARGE: 0</html:p>
                  <html:p>FORMULA: C4H9NO2</html:p>
                  <html:p>SMILES: NCCCC(O)=O</html:p>
               </html:body>
            </notes>
            <annotation>
               <rdf:RDF>
                  <rdf:Description rdf:about="#meta_M_4abut_l">
                     <bqbiol:is>
                        <rdf:Bag>
                           <rdf:li rdf:resource="http://identifiers.org/inchi/InChI=1S/C4H9NO2/c5-3-1-2-4(6)7/h1-3,5H2,(H,6,7)"/>
                        </rdf:Bag>
                     </bqbiol:is>
                     <bqbiol:is>
                        <rdf:Bag>
                           <rdf:li rdf:resource="http://identifiers.org/chebi/CHEBI:16865"/>
                        </rdf:Bag>
                     </bqbiol:is>
                  </rdf:Description>
               </rdf:RDF>
            </annotation>
         </species>
         <species id="M_4abut_m" initialConcentration="0" charge="0" name="gamma-aminobutyric acid" metaid="meta_M_4abut_m" sboTerm="SBO:0000247" compartment="m">
            <notes>
               <html:body xmlns:html="http://www.w3.org/1999/xhtml">
                  <html:p>CHARGE: 0</html:p>
                  <html:p>FORMULA: C4H9NO2</html:p>
                  <html:p>SMILES: NCCCC(O)=O</html:p>
               </html:body>
            </notes>
            <annotation>
               <rdf:RDF>
                  <rdf:Description rdf:about="#meta_M_4abut_m">
                     <bqbiol:is>
                        <rdf:Bag>
                           <rdf:li rdf:resource="http://identifiers.org/inchi/InChI=1S/C4H9NO2/c5-3-1-2-4(6)7/h1-3,5H2,(H,6,7)"/>
                        </rdf:Bag>
                     </bqbiol:is>
                     <bqbiol:is>
                        <rdf:Bag>
                           <rdf:li rdf:resource="http://identifiers.org/chebi/CHEBI:16865"/>
                        </rdf:Bag>
                     </bqbiol:is>
                  </rdf:Description>
               </rdf:RDF>
            </annotation>
         </species>
         <species id="M_4abut_n" initialConcentration="0" charge="0" name="gamma-aminobutyric acid" metaid="meta_M_4abut_n" sboTerm="SBO:0000247" compartment="n">
            <notes>
               <html:body xmlns:html="http://www.w3.org/1999/xhtml">
                  <html:p>CHARGE: 0</html:p>
                  <html:p>FORMULA: C4H9NO2</html:p>
                  <html:p>SMILES: NCCCC(O)=O</html:p>
               </html:body>
            </notes>
            <annotation>
               <rdf:RDF>
                  <rdf:Description rdf:about="#meta_M_4abut_n">
                     <bqbiol:is>
                        <rdf:Bag>
                           <rdf:li rdf:resource="http://identifiers.org/inchi/InChI=1S/C4H9NO2/c5-3-1-2-4(6)7/h1-3,5H2,(H,6,7)"/>
                        </rdf:Bag>
                     </bqbiol:is>
                     <bqbiol:is>
                        <rdf:Bag>
                           <rdf:li rdf:resource="http://identifiers.org/chebi/CHEBI:16865"/>
                        </rdf:Bag>
                     </bqbiol:is>
                  </rdf:Description>
               </rdf:RDF>
            </annotation>
         </species>
         <species id="M_4abutn_c" initialConcentration="0" charge="1" name="4-ammoniobutanal" metaid="meta_M_4abutn_c" sboTerm="SBO:0000247" compartment="c">
            <notes>
               <html:body xmlns:html="http://www.w3.org/1999/xhtml">
                  <html:p>CHARGE: 1</html:p>
                  <html:p>FORMULA: C4H10NO</html:p>
                  <html:p>SMILES: [H]C(=O)CCC[NH3+]</html:p>
               </html:body>
            </notes>
            <annotation>
               <rdf:RDF>
                  <rdf:Description rdf:about="#meta_M_4abutn_c">
                     <bqbiol:is>
                        <rdf:Bag>
                           <rdf:li rdf:resource="http://identifiers.org/inchi/InChI=1S/C4H9NO/c5-3-1-2-4-6/h4H,1-3,5H2/p+1"/>
                        </rdf:Bag>
                     </bqbiol:is>
                     <bqbiol:is>
                        <rdf:Bag>
                           <rdf:li rdf:resource="http://identifiers.org/chebi/CHEBI:58264"/>
                        </rdf:Bag>
                     </bqbiol:is>
                  </rdf:Description>
               </rdf:RDF>
            </annotation>
         </species>
         <species id="M_4abutn_e" initialConcentration="0" charge="1" name="4-ammoniobutanal" metaid="meta_M_4abutn_e" sboTerm="SBO:0000247" compartment="e">
            <notes>
               <html:body xmlns:html="http://www.w3.org/1999/xhtml">
                  <html:p>CHARGE: 1</html:p>
                  <html:p>FORMULA: C4H10NO</html:p>
                  <html:p>SMILES: [H]C(=O)CCC[NH3+]</html:p>
               </html:body>
            </notes>
            <annotation>
               <rdf:RDF>
                  <rdf:Description rdf:about="#meta_M_4abutn_e">
                     <bqbiol:is>
                        <rdf:Bag>
                           <rdf:li rdf:resource="http://identifiers.org/inchi/InChI=1S/C4H9NO/c5-3-1-2-4-6/h4H,1-3,5H2/p+1"/>
                        </rdf:Bag>
                     </bqbiol:is>
                     <bqbiol:is>
                        <rdf:Bag>
                           <rdf:li rdf:resource="http://identifiers.org/chebi/CHEBI:58264"/>
                        </rdf:Bag>
                     </bqbiol:is>
                  </rdf:Description>
               </rdf:RDF>
            </annotation>
         </species>
         <species id="M_4abutn_m" initialConcentration="0" charge="1" name="4-ammoniobutanal" metaid="meta_M_4abutn_m" sboTerm="SBO:0000247" compartment="m">
            <notes>
               <html:body xmlns:html="http://www.w3.org/1999/xhtml">
                  <html:p>CHARGE: 1</html:p>
                  <html:p>FORMULA: C4H10NO</html:p>
                  <html:p>SMILES: [H]C(=O)CCC[NH3+]</html:p>
               </html:body>
            </notes>
            <annotation>
               <rdf:RDF>
                  <rdf:Description rdf:about="#meta_M_4abutn_m">
                     <bqbiol:is>
                        <rdf:Bag>
                           <rdf:li rdf:resource="http://identifiers.org/inchi/InChI=1S/C4H9NO/c5-3-1-2-4-6/h4H,1-3,5H2/p+1"/>
                        </rdf:Bag>
                     </bqbiol:is>
                     <bqbiol:is>
                        <rdf:Bag>
                           <rdf:li rdf:resource="http://identifiers.org/chebi/CHEBI:58264"/>
                        </rdf:Bag>
                     </bqbiol:is>
                  </rdf:Description>
               </rdf:RDF>
            </annotation>
         </species>
         <species id="M_4aphdob_c" initialConcentration="0" charge="-1" name="4-(2-aminophenyl)-2,4-dioxobutanoate" metaid="meta_M_4aphdob_c" sboTerm="SBO:0000247" compartment="c">
            <notes>
               <html:body xmlns:html="http://www.w3.org/1999/xhtml">
                  <html:p>CHARGE: -1</html:p>
                  <html:p>FORMULA: C10H8NO4</html:p>
                  <html:p>SMILES: Nc1ccccc1C(=O)CC(=O)C([O-])=O</html:p>
               </html:body>
            </notes>
            <annotation>
               <rdf:RDF>
                  <rdf:Description rdf:about="#meta_M_4aphdob_c">
                     <bqbiol:is>
                        <rdf:Bag>
                           <rdf:li rdf:resource="http://identifiers.org/inchi/InChI=1S/C10H9NO4/c11-7-4-2-1-3-6(7)8(12)5-9(13)10(14)15/h1-4H,5,11H2,(H,14,15)/p-1"/>
                        </rdf:Bag>
                     </bqbiol:is>
                     <bqbiol:is>
                        <rdf:Bag>
                           <rdf:li rdf:resource="http://identifiers.org/chebi/CHEBI:58147"/>
                        </rdf:Bag>
                     </bqbiol:is>
                  </rdf:Description>
               </rdf:RDF>
            </annotation>
         </species>
         <species id="M_4fumacac_c" initialConcentration="0" charge="-2" name="4-fumarylacetoacetate(2-)" metaid="meta_M_4fumacac_c" sboTerm="SBO:0000247" compartment="c">
            <notes>
               <html:body xmlns:html="http://www.w3.org/1999/xhtml">
                  <html:p>CHARGE: -2</html:p>
                  <html:p>FORMULA: C8H6O6</html:p>
                  <html:p>SMILES: [O-]C(=O)CC(=O)CC(=O)\C=C\C([O-])=O</html:p>
               </html:body>
            </notes>
            <annotation>
               <rdf:RDF>
                  <rdf:Description rdf:about="#meta_M_4fumacac_c">
                     <bqbiol:is>
                        <rdf:Bag>
                           <rdf:li rdf:resource="http://identifiers.org/inchi/InChI=1S/C8H8O6/c9-5(1-2-7(11)12)3-6(10)4-8(13)14/h1-2H,3-4H2,(H,11,12)(H,13,14)/p-2/b2-1+"/>
                        </rdf:Bag>
                     </bqbiol:is>
                     <bqbiol:is>
                        <rdf:Bag>
                           <rdf:li rdf:resource="http://identifiers.org/chebi/CHEBI:18034"/>
                        </rdf:Bag>
                     </bqbiol:is>
                  </rdf:Description>
               </rdf:RDF>
            </annotation>
         </species>
         <species id="M_4h2oglt_c" initialConcentration="0" charge="-2" name="4-hydroxy-2-oxoglutarate(2-)" metaid="meta_M_4h2oglt_c" sboTerm="SBO:0000247" compartment="c">
            <notes>
               <html:body xmlns:html="http://www.w3.org/1999/xhtml">
                  <html:p>CHARGE: -2</html:p>
                  <html:p>FORMULA: C5H4O6</html:p>
                  <html:p>SMILES: OC(CC(=O)C([O-])=O)C([O-])=O</html:p>
               </html:body>
            </notes>
            <annotation>
               <rdf:RDF>
                  <rdf:Description rdf:about="#meta_M_4h2oglt_c">
                     <bqbiol:is>
                        <rdf:Bag>
                           <rdf:li rdf:resource="http://identifiers.org/inchi/InChI=1S/C5H6O6/c6-2(4(8)9)1-3(7)5(10)11/h2,6H,1H2,(H,8,9)(H,10,11)/p-2"/>
                        </rdf:Bag>
                     </bqbiol:is>
                     <bqbiol:is>
                        <rdf:Bag>
                           <rdf:li rdf:resource="http://identifiers.org/chebi/CHEBI:17742"/>
                        </rdf:Bag>
                     </bqbiol:is>
                  </rdf:Description>
               </rdf:RDF>
            </annotation>
         </species>
         <species id="M_4h2oglt_m" initialConcentration="0" charge="-2" name="4-hydroxy-2-oxoglutarate(2-)" metaid="meta_M_4h2oglt_m" sboTerm="SBO:0000247" compartment="m">
            <notes>
               <html:body xmlns:html="http://www.w3.org/1999/xhtml">
                  <html:p>CHARGE: -2</html:p>
                  <html:p>FORMULA: C5H4O6</html:p>
                  <html:p>SMILES: OC(CC(=O)C([O-])=O)C([O-])=O</html:p>
               </html:body>
            </notes>
            <annotation>
               <rdf:RDF>
                  <rdf:Description rdf:about="#meta_M_4h2oglt_m">
                     <bqbiol:is>
                        <rdf:Bag>
                           <rdf:li rdf:resource="http://identifiers.org/inchi/InChI=1S/C5H6O6/c6-2(4(8)9)1-3(7)5(10)11/h2,6H,1H2,(H,8,9)(H,10,11)/p-2"/>
                        </rdf:Bag>
                     </bqbiol:is>
                     <bqbiol:is>
                        <rdf:Bag>
                           <rdf:li rdf:resource="http://identifiers.org/chebi/CHEBI:17742"/>
                        </rdf:Bag>
                     </bqbiol:is>
                  </rdf:Description>
               </rdf:RDF>
            </annotation>
         </species>
         <species id="M_4hbz_m" initialConcentration="0" charge="-1" name="4-hydroxybenzoate" metaid="meta_M_4hbz_m" sboTerm="SBO:0000247" compartment="m">
            <notes>
               <html:body xmlns:html="http://www.w3.org/1999/xhtml">
                  <html:p>CHARGE: -1</html:p>
                  <html:p>FORMULA: C7H5O3</html:p>
                  <html:p>SMILES: Oc1ccc(cc1)C([O-])=O</html:p>
               </html:body>
            </notes>
            <annotation>
               <rdf:RDF>
                  <rdf:Description rdf:about="#meta_M_4hbz_m">
                     <bqbiol:is>
                        <rdf:Bag>
                           <rdf:li rdf:resource="http://identifiers.org/inchi/InChI=1S/C7H6O3/c8-6-3-1-5(2-4-6)7(9)10/h1-4,8H,(H,9,10)/p-1"/>
                        </rdf:Bag>
                     </bqbiol:is>
                     <bqbiol:is>
                        <rdf:Bag>
                           <rdf:li rdf:resource="http://identifiers.org/chebi/CHEBI:17879"/>
                        </rdf:Bag>
                     </bqbiol:is>
                  </rdf:Description>
               </rdf:RDF>
            </annotation>
         </species>
         <species id="M_4hbzcoa_m" initialConcentration="0" name="4-hydroxybenoyl-CoA" metaid="meta_M_4hbzcoa_m" sboTerm="SBO:0000247" compartment="m">
            <notes>
               <html:body xmlns:html="http://www.w3.org/1999/xhtml">
                  <html:p>CHARGE: -4</html:p>
                  <html:p>FORMULA: C28H36N7O18P3S</html:p>
               </html:body>
            </notes>
            <annotation>
               <rdf:RDF>
                  <rdf:Description rdf:about="#meta_M_4hbzcoa_m">
                     <bqbiol:is>
                        <rdf:Bag>
                           <rdf:li rdf:resource="http://identifiers.org/inchi/InChI=1S/C28H40N7O18P3S/c1-28(2,22(39)25(40)31-8-7-18(37)30-9-10-57-27(41)15-3-5-16(36)6-4-15)12-50-56(47,48)53-55(45,46)49-11-17-21(52-54(42,43)44)20(38)26(51-17)35-14-34-19-23(29)32-13-33-24(19)35/h3-6,13-14,17,20-22,26,36,38-39H,7-12H2,1-2H3,(H,30,37)(H,31,40)(H,45,46)(H,47,48)(H2,29,32,33)(H2,42,43,44)/t17-,20?,21-,22+,26-/m1/s1"/>
                        </rdf:Bag>
                     </bqbiol:is>
                     <bqbiol:is>
                        <rdf:Bag>
                           <rdf:li rdf:resource="http://identifiers.org/hmdb/HMDB06467"/>
                        </rdf:Bag>
                     </bqbiol:is>
                  </rdf:Description>
               </rdf:RDF>
            </annotation>
         </species>
         <species id="M_4hdebrisoquine_c" initialConcentration="0" charge="1" name="4-hydroxydebrisoquin" metaid="meta_M_4hdebrisoquine_c" sboTerm="SBO:0000247" compartment="c">
            <notes>
               <html:body xmlns:html="http://www.w3.org/1999/xhtml">
                  <html:p>CHARGE: 1</html:p>
                  <html:p>FORMULA: C10H14N3O</html:p>
                  <html:p>SMILES: NC(=N)N1CC(O)c2ccccc2C1</html:p>
               </html:body>
            </notes>
            <annotation>
               <rdf:RDF>
                  <rdf:Description rdf:about="#meta_M_4hdebrisoquine_c">
                     <bqbiol:isVersionOf>
                        <rdf:Bag>
                           <rdf:li rdf:resource="http://identifiers.org/inchi/InChI=1S/C10H13N3O/c11-10(12)13-5-7-3-1-2-4-8(7)9(14)6-13/h1-4,9,14H,5-6H2,(H3,11,12)"/>
                        </rdf:Bag>
                     </bqbiol:isVersionOf>
                     <bqbiol:isVersionOf>
                        <rdf:Bag>
                           <rdf:li rdf:resource="http://identifiers.org/chebi/CHEBI:63800"/>
                        </rdf:Bag>
                     </bqbiol:isVersionOf>
                  </rdf:Description>
               </rdf:RDF>
            </annotation>
         </species>
         <species id="M_4hdebrisoquine_e" initialConcentration="0" charge="1" name="4-hydroxydebrisoquin" metaid="meta_M_4hdebrisoquine_e" sboTerm="SBO:0000247" compartment="e">
            <notes>
               <html:body xmlns:html="http://www.w3.org/1999/xhtml">
                  <html:p>CHARGE: 1</html:p>
                  <html:p>FORMULA: C10H14N3O</html:p>
                  <html:p>SMILES: NC(=N)N1CC(O)c2ccccc2C1</html:p>
               </html:body>
            </notes>
            <annotation>
               <rdf:RDF>
                  <rdf:Description rdf:about="#meta_M_4hdebrisoquine_e">
                     <bqbiol:isVersionOf>
                        <rdf:Bag>
                           <rdf:li rdf:resource="http://identifiers.org/inchi/InChI=1S/C10H13N3O/c11-10(12)13-5-7-3-1-2-4-8(7)9(14)6-13/h1-4,9,14H,5-6H2,(H3,11,12)"/>
                        </rdf:Bag>
                     </bqbiol:isVersionOf>
                     <bqbiol:isVersionOf>
                        <rdf:Bag>
                           <rdf:li rdf:resource="http://identifiers.org/chebi/CHEBI:63800"/>
                        </rdf:Bag>
                     </bqbiol:isVersionOf>
                  </rdf:Description>
               </rdf:RDF>
            </annotation>
         </species>
         <species id="M_4hexdtetcoa_m" initialConcentration="0" name="4,7,10,13-hexadecatetraenoylcoa" sboTerm="SBO:0000247" compartment="m">
            <notes>
               <html:body xmlns:html="http://www.w3.org/1999/xhtml">
                  <html:p>CHARGE: -4</html:p>
                  <html:p>FORMULA: C37H54N7O17P3S</html:p>
               </html:body>
            </notes>
         </species>
         <species id="M_4hexdtetcoa_x" initialConcentration="0" name="4,7,10,13-hexadecatetraenoylcoa" sboTerm="SBO:0000247" compartment="x">
            <notes>
               <html:body xmlns:html="http://www.w3.org/1999/xhtml">
                  <html:p>CHARGE: -4</html:p>
                  <html:p>FORMULA: C37H54N7O17P3S</html:p>
               </html:body>
            </notes>
         </species>
         <species id="M_4hexdtricoa_m" initialConcentration="0" name="4,7,10-hexadecatrienoylcoa" sboTerm="SBO:0000247" compartment="m">
            <notes>
               <html:body xmlns:html="http://www.w3.org/1999/xhtml">
                  <html:p>CHARGE: -4</html:p>
                  <html:p>FORMULA: C37H56N7O17P3S</html:p>
               </html:body>
            </notes>
         </species>
         <species id="M_4hexdtricoa_x" initialConcentration="0" name="4,7,10-hexadecatrienoylcoa" sboTerm="SBO:0000247" compartment="x">
            <notes>
               <html:body xmlns:html="http://www.w3.org/1999/xhtml">
                  <html:p>CHARGE: -4</html:p>
                  <html:p>FORMULA: C37H56N7O17P3S</html:p>
               </html:body>
            </notes>
         </species>
         <species id="M_4hglusa_m" initialConcentration="0" charge="0" name="L-4-hydroxyglutamic semialdehyde" metaid="meta_M_4hglusa_m" sboTerm="SBO:0000247" compartment="m">
            <notes>
               <html:body xmlns:html="http://www.w3.org/1999/xhtml">
                  <html:p>CHARGE: 0</html:p>
                  <html:p>FORMULA: C5H9NO4</html:p>
                  <html:p>SMILES: N[C@@H](C[C@@H](O)C=O)C(O)=O</html:p>
               </html:body>
            </notes>
            <annotation>
               <rdf:RDF>
                  <rdf:Description rdf:about="#meta_M_4hglusa_m">
                     <bqbiol:is>
                        <rdf:Bag>
                           <rdf:li rdf:resource="http://identifiers.org/inchi/InChI=1S/C5H9NO4/c6-4(5(9)10)1-3(8)2-7/h2-4,8H,1,6H2,(H,9,10)/t3-,4+/m1/s1"/>
                        </rdf:Bag>
                     </bqbiol:is>
                     <bqbiol:is>
                        <rdf:Bag>
                           <rdf:li rdf:resource="http://identifiers.org/chebi/CHEBI:27809"/>
                        </rdf:Bag>
                     </bqbiol:is>
                  </rdf:Description>
               </rdf:RDF>
            </annotation>
         </species>
         <species id="M_4hoxpacd_c" initialConcentration="0" charge="0" name="(4-hydroxyphenyl)acetaldehyde" metaid="meta_M_4hoxpacd_c" sboTerm="SBO:0000247" compartment="c">
            <notes>
               <html:body xmlns:html="http://www.w3.org/1999/xhtml">
                  <html:p>CHARGE: 0</html:p>
                  <html:p>FORMULA: C8H8O2</html:p>
                  <html:p>SMILES: [H]C(=O)Cc1ccc(O)cc1</html:p>
               </html:body>
            </notes>
            <annotation>
               <rdf:RDF>
                  <rdf:Description rdf:about="#meta_M_4hoxpacd_c">
                     <bqbiol:is>
                        <rdf:Bag>
                           <rdf:li rdf:resource="http://identifiers.org/inchi/InChI=1S/C8H8O2/c9-6-5-7-1-3-8(10)4-2-7/h1-4,6,10H,5H2"/>
                        </rdf:Bag>
                     </bqbiol:is>
                     <bqbiol:is>
                        <rdf:Bag>
                           <rdf:li rdf:resource="http://identifiers.org/chebi/CHEBI:15621"/>
                        </rdf:Bag>
                     </bqbiol:is>
                  </rdf:Description>
               </rdf:RDF>
            </annotation>
         </species>
         <species id="M_4hphac_c" initialConcentration="0" charge="-1" name="4-hydroxyphenylacetate" metaid="meta_M_4hphac_c" sboTerm="SBO:0000247" compartment="c">
            <notes>
               <html:body xmlns:html="http://www.w3.org/1999/xhtml">
                  <html:p>CHARGE: -1</html:p>
                  <html:p>FORMULA: C8H7O3</html:p>
                  <html:p>SMILES: Oc1ccc(CC([O-])=O)cc1</html:p>
               </html:body>
            </notes>
            <annotation>
               <rdf:RDF>
                  <rdf:Description rdf:about="#meta_M_4hphac_c">
                     <bqbiol:is>
                        <rdf:Bag>
                           <rdf:li rdf:resource="http://identifiers.org/inchi/InChI=1S/C8H8O3/c9-7-3-1-6(2-4-7)5-8(10)11/h1-4,9H,5H2,(H,10,11)/p-1"/>
                        </rdf:Bag>
                     </bqbiol:is>
                     <bqbiol:is>
                        <rdf:Bag>
                           <rdf:li rdf:resource="http://identifiers.org/chebi/CHEBI:48999"/>
                        </rdf:Bag>
                     </bqbiol:is>
                  </rdf:Description>
               </rdf:RDF>
            </annotation>
         </species>
         <species id="M_4hphac_e" initialConcentration="0" charge="-1" name="4-hydroxyphenylacetate" metaid="meta_M_4hphac_e" sboTerm="SBO:0000247" compartment="e">
            <notes>
               <html:body xmlns:html="http://www.w3.org/1999/xhtml">
                  <html:p>CHARGE: -1</html:p>
                  <html:p>FORMULA: C8H7O3</html:p>
                  <html:p>SMILES: Oc1ccc(CC([O-])=O)cc1</html:p>
               </html:body>
            </notes>
            <annotation>
               <rdf:RDF>
                  <rdf:Description rdf:about="#meta_M_4hphac_e">
                     <bqbiol:is>
                        <rdf:Bag>
                           <rdf:li rdf:resource="http://identifiers.org/inchi/InChI=1S/C8H8O3/c9-7-3-1-6(2-4-7)5-8(10)11/h1-4,9H,5H2,(H,10,11)/p-1"/>
                        </rdf:Bag>
                     </bqbiol:is>
                     <bqbiol:is>
                        <rdf:Bag>
                           <rdf:li rdf:resource="http://identifiers.org/chebi/CHEBI:48999"/>
                        </rdf:Bag>
                     </bqbiol:is>
                  </rdf:Description>
               </rdf:RDF>
            </annotation>
         </species>
         <species id="M_4hpro_LT_c" initialConcentration="0" charge="0" name="trans-4-hydroxy-L-proline" metaid="meta_M_4hpro_LT_c" sboTerm="SBO:0000247" compartment="c">
            <notes>
               <html:body xmlns:html="http://www.w3.org/1999/xhtml">
                  <html:p>CHARGE: 0</html:p>
                  <html:p>FORMULA: C5H9NO3</html:p>
                  <html:p>SMILES: O[C@H]1CN[C@@H](C1)C(O)=O</html:p>
               </html:body>
            </notes>
            <annotation>
               <rdf:RDF>
                  <rdf:Description rdf:about="#meta_M_4hpro_LT_c">
                     <bqbiol:is>
                        <rdf:Bag>
                           <rdf:li rdf:resource="http://identifiers.org/inchi/InChI=1S/C5H9NO3/c7-3-1-4(5(8)9)6-2-3/h3-4,6-7H,1-2H2,(H,8,9)/t3-,4+/m1/s1"/>
                        </rdf:Bag>
                     </bqbiol:is>
                     <bqbiol:is>
                        <rdf:Bag>
                           <rdf:li rdf:resource="http://identifiers.org/chebi/CHEBI:18095"/>
                        </rdf:Bag>
                     </bqbiol:is>
                  </rdf:Description>
               </rdf:RDF>
            </annotation>
         </species>
         <species id="M_4hpro_LT_e" initialConcentration="0" charge="0" name="trans-4-hydroxy-L-proline" metaid="meta_M_4hpro_LT_e" sboTerm="SBO:0000247" compartment="e">
            <notes>
               <html:body xmlns:html="http://www.w3.org/1999/xhtml">
                  <html:p>CHARGE: 0</html:p>
                  <html:p>FORMULA: C5H9NO3</html:p>
                  <html:p>SMILES: O[C@H]1CN[C@@H](C1)C(O)=O</html:p>
               </html:body>
            </notes>
            <annotation>
               <rdf:RDF>
                  <rdf:Description rdf:about="#meta_M_4hpro_LT_e">
                     <bqbiol:is>
                        <rdf:Bag>
                           <rdf:li rdf:resource="http://identifiers.org/inchi/InChI=1S/C5H9NO3/c7-3-1-4(5(8)9)6-2-3/h3-4,6-7H,1-2H2,(H,8,9)/t3-,4+/m1/s1"/>
                        </rdf:Bag>
                     </bqbiol:is>
                     <bqbiol:is>
                        <rdf:Bag>
                           <rdf:li rdf:resource="http://identifiers.org/chebi/CHEBI:18095"/>
                        </rdf:Bag>
                     </bqbiol:is>
                  </rdf:Description>
               </rdf:RDF>
            </annotation>
         </species>
         <species id="M_4hpro_LT_m" initialConcentration="0" charge="0" name="trans-4-hydroxy-L-proline" metaid="meta_M_4hpro_LT_m" sboTerm="SBO:0000247" compartment="m">
            <notes>
               <html:body xmlns:html="http://www.w3.org/1999/xhtml">
                  <html:p>CHARGE: 0</html:p>
                  <html:p>FORMULA: C5H9NO3</html:p>
                  <html:p>SMILES: O[C@H]1CN[C@@H](C1)C(O)=O</html:p>
               </html:body>
            </notes>
            <annotation>
               <rdf:RDF>
                  <rdf:Description rdf:about="#meta_M_4hpro_LT_m">
                     <bqbiol:is>
                        <rdf:Bag>
                           <rdf:li rdf:resource="http://identifiers.org/inchi/InChI=1S/C5H9NO3/c7-3-1-4(5(8)9)6-2-3/h3-4,6-7H,1-2H2,(H,8,9)/t3-,4+/m1/s1"/>
                        </rdf:Bag>
                     </bqbiol:is>
                     <bqbiol:is>
                        <rdf:Bag>
                           <rdf:li rdf:resource="http://identifiers.org/chebi/CHEBI:18095"/>
                        </rdf:Bag>
                     </bqbiol:is>
                  </rdf:Description>
               </rdf:RDF>
            </annotation>
         </species>
         <species id="M_4hpro_LT_r" initialConcentration="0" charge="0" name="trans-4-hydroxy-L-proline" metaid="meta_M_4hpro_LT_r" sboTerm="SBO:0000247" compartment="r">
            <notes>
               <html:body xmlns:html="http://www.w3.org/1999/xhtml">
                  <html:p>CHARGE: 0</html:p>
                  <html:p>FORMULA: C5H9NO3</html:p>
                  <html:p>SMILES: O[C@H]1CN[C@@H](C1)C(O)=O</html:p>
               </html:body>
            </notes>
            <annotation>
               <rdf:RDF>
                  <rdf:Description rdf:about="#meta_M_4hpro_LT_r">
                     <bqbiol:is>
                        <rdf:Bag>
                           <rdf:li rdf:resource="http://identifiers.org/inchi/InChI=1S/C5H9NO3/c7-3-1-4(5(8)9)6-2-3/h3-4,6-7H,1-2H2,(H,8,9)/t3-,4+/m1/s1"/>
                        </rdf:Bag>
                     </bqbiol:is>
                     <bqbiol:is>
                        <rdf:Bag>
                           <rdf:li rdf:resource="http://identifiers.org/chebi/CHEBI:18095"/>
                        </rdf:Bag>
                     </bqbiol:is>
                  </rdf:Description>
               </rdf:RDF>
            </annotation>
         </species>
         <species id="M_4izp_c" initialConcentration="0" charge="-1" name="5-(2-carboxylatoethyl)-4-oxo-4,5-dihydro-1H-imidazol-5-ide" metaid="meta_M_4izp_c" sboTerm="SBO:0000247" compartment="c">
            <notes>
               <html:body xmlns:html="http://www.w3.org/1999/xhtml">
                  <html:p>CHARGE: -1</html:p>
                  <html:p>FORMULA: C6H7N2O3</html:p>
                  <html:p>SMILES: [O-]C(=O)CC[c-]1[nH]cnc1=O</html:p>
               </html:body>
            </notes>
            <annotation>
               <rdf:RDF>
                  <rdf:Description rdf:about="#meta_M_4izp_c">
                     <bqbiol:isVersionOf>
                        <rdf:Bag>
                           <rdf:li rdf:resource="http://identifiers.org/inchi/InChI=1S/C6H7N2O3/c9-5(10)2-1-4-6(11)8-3-7-4/h3H,1-2H2,(H,9,10)(H,7,8,11)/q-1/p-1"/>
                        </rdf:Bag>
                     </bqbiol:isVersionOf>
                     <bqbiol:isVersionOf>
                        <rdf:Bag>
                           <rdf:li rdf:resource="http://identifiers.org/chebi/CHEBI:57255"/>
                        </rdf:Bag>
                     </bqbiol:isVersionOf>
                  </rdf:Description>
               </rdf:RDF>
            </annotation>
         </species>
         <species id="M_4mlacac_c" initialConcentration="0" charge="-2" name="4-maleylacetoacetate" metaid="meta_M_4mlacac_c" sboTerm="SBO:0000247" compartment="c">
            <notes>
               <html:body xmlns:html="http://www.w3.org/1999/xhtml">
                  <html:p>CHARGE: -2</html:p>
                  <html:p>FORMULA: C8H6O6</html:p>
                  <html:p>SMILES: [O-]C(=O)CC(=O)CC(=O)\C=C/C([O-])=O</html:p>
               </html:body>
            </notes>
            <annotation>
               <rdf:RDF>
                  <rdf:Description rdf:about="#meta_M_4mlacac_c">
                     <bqbiol:is>
                        <rdf:Bag>
                           <rdf:li rdf:resource="http://identifiers.org/inchi/InChI=1S/C8H8O6/c9-5(1-2-7(11)12)3-6(10)4-8(13)14/h1-2H,3-4H2,(H,11,12)(H,13,14)/p-2/b2-1-"/>
                        </rdf:Bag>
                     </bqbiol:is>
                     <bqbiol:is>
                        <rdf:Bag>
                           <rdf:li rdf:resource="http://identifiers.org/chebi/CHEBI:17105"/>
                        </rdf:Bag>
                     </bqbiol:is>
                  </rdf:Description>
               </rdf:RDF>
            </annotation>
         </species>
         <species id="M_4mop_c" initialConcentration="0" charge="-1" name="4-methyl-2-oxopentanoate" metaid="meta_M_4mop_c" sboTerm="SBO:0000247" compartment="c">
            <notes>
               <html:body xmlns:html="http://www.w3.org/1999/xhtml">
                  <html:p>CHARGE: -1</html:p>
                  <html:p>FORMULA: C6H9O3</html:p>
                  <html:p>SMILES: CC(C)CC(=O)C([O-])=O</html:p>
               </html:body>
            </notes>
            <annotation>
               <rdf:RDF>
                  <rdf:Description rdf:about="#meta_M_4mop_c">
                     <bqbiol:is>
                        <rdf:Bag>
                           <rdf:li rdf:resource="http://identifiers.org/inchi/InChI=1S/C6H10O3/c1-4(2)3-5(7)6(8)9/h4H,3H2,1-2H3,(H,8,9)/p-1"/>
                        </rdf:Bag>
                     </bqbiol:is>
                     <bqbiol:is>
                        <rdf:Bag>
                           <rdf:li rdf:resource="http://identifiers.org/chebi/CHEBI:17865"/>
                        </rdf:Bag>
                     </bqbiol:is>
                  </rdf:Description>
               </rdf:RDF>
            </annotation>
         </species>
         <species id="M_4mop_e" initialConcentration="0" charge="-1" name="4-methyl-2-oxopentanoate" metaid="meta_M_4mop_e" sboTerm="SBO:0000247" compartment="e">
            <notes>
               <html:body xmlns:html="http://www.w3.org/1999/xhtml">
                  <html:p>CHARGE: -1</html:p>
                  <html:p>FORMULA: C6H9O3</html:p>
                  <html:p>SMILES: CC(C)CC(=O)C([O-])=O</html:p>
               </html:body>
            </notes>
            <annotation>
               <rdf:RDF>
                  <rdf:Description rdf:about="#meta_M_4mop_e">
                     <bqbiol:is>
                        <rdf:Bag>
                           <rdf:li rdf:resource="http://identifiers.org/inchi/InChI=1S/C6H10O3/c1-4(2)3-5(7)6(8)9/h4H,3H2,1-2H3,(H,8,9)/p-1"/>
                        </rdf:Bag>
                     </bqbiol:is>
                     <bqbiol:is>
                        <rdf:Bag>
                           <rdf:li rdf:resource="http://identifiers.org/chebi/CHEBI:17865"/>
                        </rdf:Bag>
                     </bqbiol:is>
                  </rdf:Description>
               </rdf:RDF>
            </annotation>
         </species>
         <species id="M_4mop_m" initialConcentration="0" charge="-1" name="4-methyl-2-oxopentanoate" metaid="meta_M_4mop_m" sboTerm="SBO:0000247" compartment="m">
            <notes>
               <html:body xmlns:html="http://www.w3.org/1999/xhtml">
                  <html:p>CHARGE: -1</html:p>
                  <html:p>FORMULA: C6H9O3</html:p>
                  <html:p>SMILES: CC(C)CC(=O)C([O-])=O</html:p>
               </html:body>
            </notes>
            <annotation>
               <rdf:RDF>
                  <rdf:Description rdf:about="#meta_M_4mop_m">
                     <bqbiol:is>
                        <rdf:Bag>
                           <rdf:li rdf:resource="http://identifiers.org/inchi/InChI=1S/C6H10O3/c1-4(2)3-5(7)6(8)9/h4H,3H2,1-2H3,(H,8,9)/p-1"/>
                        </rdf:Bag>
                     </bqbiol:is>
                     <bqbiol:is>
                        <rdf:Bag>
                           <rdf:li rdf:resource="http://identifiers.org/chebi/CHEBI:17865"/>
                        </rdf:Bag>
                     </bqbiol:is>
                  </rdf:Description>
               </rdf:RDF>
            </annotation>
         </species>
         <species id="M_4mptnl_c" initialConcentration="0" charge="0" name="4-methylpentanal" metaid="meta_M_4mptnl_c" sboTerm="SBO:0000247" compartment="c">
            <notes>
               <html:body xmlns:html="http://www.w3.org/1999/xhtml">
                  <html:p>CHARGE: 0</html:p>
                  <html:p>FORMULA: C6H12O</html:p>
                  <html:p>SMILES: C(C(C)C)CC=O</html:p>
               </html:body>
            </notes>
            <annotation>
               <rdf:RDF>
                  <rdf:Description rdf:about="#meta_M_4mptnl_c">
                     <bqbiol:is>
                        <rdf:Bag>
                           <rdf:li rdf:resource="http://identifiers.org/inchi/InChI=1S/C6H12O/c1-6(2)4-3-5-7/h5-6H,3-4H2,1-2H3"/>
                        </rdf:Bag>
                     </bqbiol:is>
                     <bqbiol:is>
                        <rdf:Bag>
                           <rdf:li rdf:resource="http://identifiers.org/chebi/CHEBI:17998"/>
                        </rdf:Bag>
                     </bqbiol:is>
                  </rdf:Description>
               </rdf:RDF>
            </annotation>
         </species>
         <species id="M_4mptnl_e" initialConcentration="0" charge="0" name="4-methylpentanal" metaid="meta_M_4mptnl_e" sboTerm="SBO:0000247" compartment="e">
            <notes>
               <html:body xmlns:html="http://www.w3.org/1999/xhtml">
                  <html:p>CHARGE: 0</html:p>
                  <html:p>FORMULA: C6H12O</html:p>
                  <html:p>SMILES: C(C(C)C)CC=O</html:p>
               </html:body>
            </notes>
            <annotation>
               <rdf:RDF>
                  <rdf:Description rdf:about="#meta_M_4mptnl_e">
                     <bqbiol:is>
                        <rdf:Bag>
                           <rdf:li rdf:resource="http://identifiers.org/inchi/InChI=1S/C6H12O/c1-6(2)4-3-5-7/h5-6H,3-4H2,1-2H3"/>
                        </rdf:Bag>
                     </bqbiol:is>
                     <bqbiol:is>
                        <rdf:Bag>
                           <rdf:li rdf:resource="http://identifiers.org/chebi/CHEBI:17998"/>
                        </rdf:Bag>
                     </bqbiol:is>
                  </rdf:Description>
               </rdf:RDF>
            </annotation>
         </species>
         <species id="M_4mptnl_m" initialConcentration="0" charge="0" name="4-methylpentanal" metaid="meta_M_4mptnl_m" sboTerm="SBO:0000247" compartment="m">
            <notes>
               <html:body xmlns:html="http://www.w3.org/1999/xhtml">
                  <html:p>CHARGE: 0</html:p>
                  <html:p>FORMULA: C6H12O</html:p>
                  <html:p>SMILES: C(C(C)C)CC=O</html:p>
               </html:body>
            </notes>
            <annotation>
               <rdf:RDF>
                  <rdf:Description rdf:about="#meta_M_4mptnl_m">
                     <bqbiol:is>
                        <rdf:Bag>
                           <rdf:li rdf:resource="http://identifiers.org/inchi/InChI=1S/C6H12O/c1-6(2)4-3-5-7/h5-6H,3-4H2,1-2H3"/>
                        </rdf:Bag>
                     </bqbiol:is>
                     <bqbiol:is>
                        <rdf:Bag>
                           <rdf:li rdf:resource="http://identifiers.org/chebi/CHEBI:17998"/>
                        </rdf:Bag>
                     </bqbiol:is>
                  </rdf:Description>
               </rdf:RDF>
            </annotation>
         </species>
         <species id="M_4mptnl_r" initialConcentration="0" charge="0" name="4-methylpentanal" metaid="meta_M_4mptnl_r" sboTerm="SBO:0000247" compartment="r">
            <notes>
               <html:body xmlns:html="http://www.w3.org/1999/xhtml">
                  <html:p>CHARGE: 0</html:p>
                  <html:p>FORMULA: C6H12O</html:p>
                  <html:p>SMILES: C(C(C)C)CC=O</html:p>
               </html:body>
            </notes>
            <annotation>
               <rdf:RDF>
                  <rdf:Description rdf:about="#meta_M_4mptnl_r">
                     <bqbiol:is>
                        <rdf:Bag>
                           <rdf:li rdf:resource="http://identifiers.org/inchi/InChI=1S/C6H12O/c1-6(2)4-3-5-7/h5-6H,3-4H2,1-2H3"/>
                        </rdf:Bag>
                     </bqbiol:is>
                     <bqbiol:is>
                        <rdf:Bag>
                           <rdf:li rdf:resource="http://identifiers.org/chebi/CHEBI:17998"/>
                        </rdf:Bag>
                     </bqbiol:is>
                  </rdf:Description>
               </rdf:RDF>
            </annotation>
         </species>
         <species id="M_4mtolbutamide_c" initialConcentration="0" charge="0" name="4-hydroxytolbutamide" metaid="meta_M_4mtolbutamide_c" sboTerm="SBO:0000247" compartment="c">
            <notes>
               <html:body xmlns:html="http://www.w3.org/1999/xhtml">
                  <html:p>CHARGE: 0</html:p>
                  <html:p>FORMULA: C12H18N2O4S</html:p>
                  <html:p>SMILES: CCCCNC(=O)NS(=O)(=O)c1ccc(CO)cc1</html:p>
               </html:body>
            </notes>
            <annotation>
               <rdf:RDF>
                  <rdf:Description rdf:about="#meta_M_4mtolbutamide_c">
                     <bqbiol:is>
                        <rdf:Bag>
                           <rdf:li rdf:resource="http://identifiers.org/inchi/InChI=1S/C12H18N2O4S/c1-2-3-8-13-12(16)14-19(17,18)11-6-4-10(9-15)5-7-11/h4-7,15H,2-3,8-9H2,1H3,(H2,13,14,16)"/>
                        </rdf:Bag>
                     </bqbiol:is>
                     <bqbiol:is>
                        <rdf:Bag>
                           <rdf:li rdf:resource="http://identifiers.org/chebi/CHEBI:63799"/>
                        </rdf:Bag>
                     </bqbiol:is>
                  </rdf:Description>
               </rdf:RDF>
            </annotation>
         </species>
         <species id="M_4mtolbutamide_e" initialConcentration="0" charge="0" name="4-hydroxytolbutamide" metaid="meta_M_4mtolbutamide_e" sboTerm="SBO:0000247" compartment="e">
            <notes>
               <html:body xmlns:html="http://www.w3.org/1999/xhtml">
                  <html:p>CHARGE: 0</html:p>
                  <html:p>FORMULA: C12H18N2O4S</html:p>
                  <html:p>SMILES: CCCCNC(=O)NS(=O)(=O)c1ccc(CO)cc1</html:p>
               </html:body>
            </notes>
            <annotation>
               <rdf:RDF>
                  <rdf:Description rdf:about="#meta_M_4mtolbutamide_e">
                     <bqbiol:is>
                        <rdf:Bag>
                           <rdf:li rdf:resource="http://identifiers.org/inchi/InChI=1S/C12H18N2O4S/c1-2-3-8-13-12(16)14-19(17,18)11-6-4-10(9-15)5-7-11/h4-7,15H,2-3,8-9H2,1H3,(H2,13,14,16)"/>
                        </rdf:Bag>
                     </bqbiol:is>
                     <bqbiol:is>
                        <rdf:Bag>
                           <rdf:li rdf:resource="http://identifiers.org/chebi/CHEBI:63799"/>
                        </rdf:Bag>
                     </bqbiol:is>
                  </rdf:Description>
               </rdf:RDF>
            </annotation>
         </species>
         <species id="M_4mzym_int1_r" initialConcentration="0" charge="0" name="4beta-methylzymosterol-4alpha-carboxylic acid" metaid="meta_M_4mzym_int1_r" sboTerm="SBO:0000247" compartment="r">
            <notes>
               <html:body xmlns:html="http://www.w3.org/1999/xhtml">
                  <html:p>CHARGE: 0</html:p>
                  <html:p>FORMULA: C29H46O3</html:p>
                  <html:p>SMILES: [H][C@@]1(CC[C@@]2([H])C3=C(CC[C@]12C)[C@@]1(C)CC[C@H](O)[C@@](C)(C(O)=O)[C@]1([H])CC3)[C@H](C)CCC=C(C)C</html:p>
               </html:body>
            </notes>
            <annotation>
               <rdf:RDF>
                  <rdf:Description rdf:about="#meta_M_4mzym_int1_r">
                     <bqbiol:is>
                        <rdf:Bag>
                           <rdf:li rdf:resource="http://identifiers.org/inchi/InChI=1S/C29H46O3/c1-18(2)8-7-9-19(3)21-11-12-22-20-10-13-24-28(5,23(20)14-16-27(21,22)4)17-15-25(30)29(24,6)26(31)32/h8,19,21-22,24-25,30H,7,9-17H2,1-6H3,(H,31,32)/t19-,21-,22+,24-,25+,27-,28-,29+/m1/s1"/>
                        </rdf:Bag>
                     </bqbiol:is>
                     <bqbiol:is>
                        <rdf:Bag>
                           <rdf:li rdf:resource="http://identifiers.org/chebi/CHEBI:50591"/>
                        </rdf:Bag>
                     </bqbiol:is>
                  </rdf:Description>
               </rdf:RDF>
            </annotation>
         </species>
         <species id="M_4mzym_int2_r" initialConcentration="0" charge="0" name="3-dehydro-4-methylzymosterol" metaid="meta_M_4mzym_int2_r" sboTerm="SBO:0000247" compartment="r">
            <notes>
               <html:body xmlns:html="http://www.w3.org/1999/xhtml">
                  <html:p>CHARGE: 0</html:p>
                  <html:p>FORMULA: C28H44O</html:p>
                  <html:p>SMILES: [H][C@@]12CCC3=C(CC[C@]4(C)[C@]([H])(CC[C@@]34[H])[C@H](C)CCC=C(C)C)[C@@]1(C)CCC(=O)C2C</html:p>
               </html:body>
            </notes>
            <annotation>
               <rdf:RDF>
                  <rdf:Description rdf:about="#meta_M_4mzym_int2_r">
                     <bqbiol:is>
                        <rdf:Bag>
                           <rdf:li rdf:resource="http://identifiers.org/inchi/InChI=1S/C28H44O/c1-18(2)8-7-9-19(3)22-12-13-24-21-10-11-23-20(4)26(29)15-17-28(23,6)25(21)14-16-27(22,24)5/h8,19-20,22-24H,7,9-17H2,1-6H3/t19-,20?,22-,23+,24+,27-,28+/m1/s1"/>
                        </rdf:Bag>
                     </bqbiol:is>
                     <bqbiol:is>
                        <rdf:Bag>
                           <rdf:li rdf:resource="http://identifiers.org/chebi/CHEBI:50593"/>
                        </rdf:Bag>
                     </bqbiol:is>
                  </rdf:Description>
               </rdf:RDF>
            </annotation>
         </species>
         <species id="M_4nph_c" initialConcentration="0" charge="0" name="4-nitrophenolate" metaid="meta_M_4nph_c" sboTerm="SBO:0000247" compartment="c">
            <notes>
               <html:body xmlns:html="http://www.w3.org/1999/xhtml">
                  <html:p>CHARGE: 0</html:p>
                  <html:p>FORMULA: C6H5NO3</html:p>
                  <html:p>SMILES: [O-]c1ccc(cc1)[N+]([O-])=O</html:p>
               </html:body>
            </notes>
            <annotation>
               <rdf:RDF>
                  <rdf:Description rdf:about="#meta_M_4nph_c">
                     <bqbiol:isVersionOf>
                        <rdf:Bag>
                           <rdf:li rdf:resource="http://identifiers.org/inchi/InChI=1S/C6H5NO3/c8-6-3-1-5(2-4-6)7(9)10/h1-4,8H/p-1"/>
                        </rdf:Bag>
                     </bqbiol:isVersionOf>
                     <bqbiol:isVersionOf>
                        <rdf:Bag>
                           <rdf:li rdf:resource="http://identifiers.org/chebi/CHEBI:57917"/>
                        </rdf:Bag>
                     </bqbiol:isVersionOf>
                  </rdf:Description>
               </rdf:RDF>
            </annotation>
         </species>
         <species id="M_4nph_e" initialConcentration="0" charge="0" name="4-nitrophenolate" metaid="meta_M_4nph_e" sboTerm="SBO:0000247" compartment="e">
            <notes>
               <html:body xmlns:html="http://www.w3.org/1999/xhtml">
                  <html:p>CHARGE: 0</html:p>
                  <html:p>FORMULA: C6H5NO3</html:p>
                  <html:p>SMILES: [O-]c1ccc(cc1)[N+]([O-])=O</html:p>
               </html:body>
            </notes>
            <annotation>
               <rdf:RDF>
                  <rdf:Description rdf:about="#meta_M_4nph_e">
                     <bqbiol:isVersionOf>
                        <rdf:Bag>
                           <rdf:li rdf:resource="http://identifiers.org/inchi/InChI=1S/C6H5NO3/c8-6-3-1-5(2-4-6)7(9)10/h1-4,8H/p-1"/>
                        </rdf:Bag>
                     </bqbiol:isVersionOf>
                     <bqbiol:isVersionOf>
                        <rdf:Bag>
                           <rdf:li rdf:resource="http://identifiers.org/chebi/CHEBI:57917"/>
                        </rdf:Bag>
                     </bqbiol:isVersionOf>
                  </rdf:Description>
               </rdf:RDF>
            </annotation>
         </species>
         <species id="M_4nphsf_c" initialConcentration="0" charge="-1" name="4-nitrophenyl hydrogen sulfate" metaid="meta_M_4nphsf_c" sboTerm="SBO:0000247" compartment="c">
            <notes>
               <html:body xmlns:html="http://www.w3.org/1999/xhtml">
                  <html:p>CHARGE: -1</html:p>
                  <html:p>FORMULA: C6H4NO6S</html:p>
                  <html:p>SMILES: OS(=O)(=O)Oc1ccc(cc1)[N+]([O-])=O</html:p>
               </html:body>
            </notes>
            <annotation>
               <rdf:RDF>
                  <rdf:Description rdf:about="#meta_M_4nphsf_c">
                     <bqbiol:isVersionOf>
                        <rdf:Bag>
                           <rdf:li rdf:resource="http://identifiers.org/inchi/InChI=1S/C6H5NO6S/c8-7(9)5-1-3-6(4-2-5)13-14(10,11)12/h1-4H,(H,10,11,12)"/>
                        </rdf:Bag>
                     </bqbiol:isVersionOf>
                     <bqbiol:isVersionOf>
                        <rdf:Bag>
                           <rdf:li rdf:resource="http://identifiers.org/chebi/CHEBI:35422"/>
                        </rdf:Bag>
                     </bqbiol:isVersionOf>
                  </rdf:Description>
               </rdf:RDF>
            </annotation>
         </species>
         <species id="M_4nphsf_e" initialConcentration="0" charge="-1" name="4-nitrophenyl hydrogen sulfate" metaid="meta_M_4nphsf_e" sboTerm="SBO:0000247" compartment="e">
            <notes>
               <html:body xmlns:html="http://www.w3.org/1999/xhtml">
                  <html:p>CHARGE: -1</html:p>
                  <html:p>FORMULA: C6H4NO6S</html:p>
                  <html:p>SMILES: OS(=O)(=O)Oc1ccc(cc1)[N+]([O-])=O</html:p>
               </html:body>
            </notes>
            <annotation>
               <rdf:RDF>
                  <rdf:Description rdf:about="#meta_M_4nphsf_e">
                     <bqbiol:isVersionOf>
                        <rdf:Bag>
                           <rdf:li rdf:resource="http://identifiers.org/inchi/InChI=1S/C6H5NO6S/c8-7(9)5-1-3-6(4-2-5)13-14(10,11)12/h1-4H,(H,10,11,12)"/>
                        </rdf:Bag>
                     </bqbiol:isVersionOf>
                     <bqbiol:isVersionOf>
                        <rdf:Bag>
                           <rdf:li rdf:resource="http://identifiers.org/chebi/CHEBI:35422"/>
                        </rdf:Bag>
                     </bqbiol:isVersionOf>
                  </rdf:Description>
               </rdf:RDF>
            </annotation>
         </species>
         <species id="M_4ppan_c" initialConcentration="0" charge="-3" name="(R)-4&apos;-phosphonatopantothenate(3-)" metaid="meta_M_4ppan_c" sboTerm="SBO:0000247" compartment="c">
            <notes>
               <html:body xmlns:html="http://www.w3.org/1999/xhtml">
                  <html:p>CHARGE: -3</html:p>
                  <html:p>FORMULA: C9H15NO8P</html:p>
                  <html:p>SMILES: CC(C)(COP([O-])([O-])=O)[C@@H](O)C(=O)NCCC([O-])=O</html:p>
               </html:body>
            </notes>
            <annotation>
               <rdf:RDF>
                  <rdf:Description rdf:about="#meta_M_4ppan_c">
                     <bqbiol:is>
                        <rdf:Bag>
                           <rdf:li rdf:resource="http://identifiers.org/inchi/InChI=1S/C9H18NO8P/c1-9(2,5-18-19(15,16)17)7(13)8(14)10-4-3-6(11)12/h7,13H,3-5H2,1-2H3,(H,10,14)(H,11,12)(H2,15,16,17)/p-3/t7-/m0/s1"/>
                        </rdf:Bag>
[truncated: 22,956,206 more chars]
